# Supplementary material for: Postgenomics Characterization of an Essential Genetic Determinant of Mammary Pathogenic Escherichia coli
Source: mBio. 2018 Apr 3;9(2):e00423-18. doi: 10.1128/mBio.00423-18 (PMC5885034; doi:10.1128/mBio.00423-18)
Supplement: TABLE S1 [file mbo002183806st1.xlsx]

## Sheet: Sheet1
Strain	Accession	Host	Source	Reference
Escherichia coli AF103	MIVZ00000000	environment	cowshed 8 second lactation	This study
Escherichia coli AF7407	MIWA00000000	Bos taurus	mastitis	This study
Escherichia coli AF7504-1	MIWB00000000	Bos taurus	mastitis	This study
Escherichia coli AF7607	MIXP00000000	Bos taurus	mastitis	This study
Escherichia coli AF7658-2	MIWC00000000	Bos taurus	mastitis	This study
Escherichia coli AF7658-3	MIWD00000000	Bos taurus	mastitis	This study
Escherichia coli AF7709	MIWE00000000	Bos taurus	mastitis	This study
Escherichia coli AF7759-1	MIWF00000000	Bos taurus	mastitis	This study
Escherichia coli AF7761	MIWG00000000	Bos taurus	mastitis	This study
Escherichia coli AF7945	MIWH00000000	Bos taurus	mastitis	This study
Escherichia coli AF83	MIVT00000000	environment	milking waiting area	This study
Escherichia coli AF84	MIVU00000000	environment	cowshed	This study
Escherichia coli AF85	MIVV00000000	environment	cowshed	This study
Escherichia coli AF90	MIVW00000000	environment	milking room	This study
Escherichia coli AF94	MIVX00000000	environment	cowshed primiparous	This study
Escherichia coli AF97	MIVY00000000	environment	cowshed 7 multiparous	This study
Escherichia coli ca285-S9	MIWI00000000	Bos taurus	mastitis	This study
Escherichia coli K2026	MIWM00000000	Bos taurus	mastitis	This study
Escherichia coli K2328	MIWN00000000	Bos taurus	mastitis	This study
Escherichia coli K34	MIWJ00000000	environment	cowshed	This study
Escherichia coli K506	MIWL00000000	Bos taurus	mastitis	This study
Escherichia coli K51	MIWK00000000	environment	cowshed	This study
Escherichia coli K6112	MIWO00000000	Bos taurus	mastitis	This study
Escherichia coli K6412	MIWP00000000	Bos taurus	mastitis	This study
Escherichia coli K6636	MIWQ00000000	Bos taurus	mastitis	This study
Escherichia coli K71	JTFF00000000	environment	cowshed	Blum SE, Heller ED, Sela S, Elad D, Edery N, et al. (2015) Genomic and Phenomic Study of Mammary Pathogenic Escherichia coli. PLoS ONE 10(9): e0136387. doi: 10.1371/journal.pone.0136387
Escherichia coli VL115	MIWW00000000	environment	milking waiting area	This study
Escherichia coli VL118	MIWX00000000	environment	cowshed 5	This study
Escherichia coli VL119	MIWY00000000	environment	cowshed 5	This study
Escherichia coli VL122	MIWZ00000000	environment	cowshed 9	This study
Escherichia coli VL123	MIXA00000000	environment	cowshed 9	This study
Escherichia coli VL127	MIXB00000000	environment	cowshed 10	This study
Escherichia coli VL128	MIXC00000000	environment	cowshed 10	This study
Escherichia coli VL21	MIWR00000000	environment	cowshed 7 multiparous	This study
Escherichia coli VL23	MIWS00000000	environment	cow skin	This study
Escherichia coli VL2395	MIXD00000000	Bos taurus	mastitis	This study
Escherichia coli VL2507-1	MIXE00000000	Bos taurus	mastitis	This study
Escherichia coli VL2604	MIXF00000000	Bos taurus	mastitis	This study
Escherichia coli VL2619-1	MIXG00000000	Bos taurus	mastitis	This study
Escherichia coli VL2622	MIXH00000000	Bos taurus	mastitis	This study
Escherichia coli VL2632	MIXI00000000	Bos taurus	mastitis	This study
Escherichia coli VL2638	MIXJ00000000	Bos taurus	mastitis	This study
Escherichia coli VL2729-1	MIXK00000000	Bos taurus	mastitis	This study
Escherichia coli VL2732-1	JTFD00000000	Bos taurus	mastitis	Blum SE, Heller ED, Sela S, Elad D, Edery N, et al. (2015) Genomic and Phenomic Study of Mammary Pathogenic Escherichia coli. PLoS ONE 10(9): e0136387. doi: 10.1371/journal.pone.0136387
Escherichia coli VL2738	MIXL00000000	Bos taurus	mastitis	This study
Escherichia coli VL2762-1	MIXM00000000	Bos taurus	mastitis	This study
Escherichia coli VL2762-4	MIXN00000000	Bos taurus	mastitis	This study
Escherichia coli VL2764	MIXO00000000	Bos taurus	mastitis	This study
Escherichia coli VL2783	MIVJ00000000	Bos taurus	mastitis	This study
Escherichia coli VL2790	MIVK00000000	Bos taurus	mastitis	This study
Escherichia coli VL2810	MIVL00000000	Bos taurus	mastitis	This study
Escherichia coli VL2832	MIVM00000000	Bos taurus	mastitis	This study
Escherichia coli VL2871	MIVN00000000	Bos taurus	mastitis	This study
Escherichia coli VL2984	MIVO00000000	Bos taurus	mastitis	This study
Escherichia coli VL3001	MIVP00000000	Bos taurus	mastitis	This study
Escherichia coli VL3009	MIVQ00000000	Bos taurus	mastitis	This study
Escherichia coli VL3013-1	MIVR00000000	Bos taurus	mastitis	This study
Escherichia coli VL3013-4	MIVS00000000	Bos taurus	mastitis	This study
Escherichia coli VL49	MIWT00000000	environment	cowshed 7 multiparous	This study
Escherichia coli VL66a	MIWU00000000	environment	cowshed	This study
Escherichia coli VL68	MIWV00000000	environment	cowshed	This study
Escherichia coli VL2874-1	JTFE00000000	Bos taurus	mastitis	Blum SE, Heller ED, Sela S, Elad D, Edery N, et al. (2015) Genomic and Phenomic Study of Mammary Pathogenic Escherichia coli. PLoS ONE 10(9): e0136387. doi: 10.1371/journal.pone.0136387
