# Supplementary material for: Postgenomics Characterization of an Essential Genetic Determinant of Mammary Pathogenic Escherichia coli
Source: mBio. 2018 Apr 3;9(2):e00423-18. doi: 10.1128/mBio.00423-18 (PMC5885034; doi:10.1128/mBio.00423-18)
Supplement: TABLE S2 [file mbo002183806st2.csv]

Accession	Name	Peptides.DMEM	Peptides.DMEM+0.1mM_cit	Peptides.DMEM+1mM_cit	Peptides.DMEM+10mM_cit	Peptides.UHT_milk	Sequence_coverage.DMEM (%)	Sequence_coverage.DMEM+0.1mM_cit (%)	Sequence_coverage.DMEM+1mM_cit (%)	Sequence_coverage.DMEM+10mM_cit (%)	Sequence_coverage.UHT_milk (%)	MetaScore.DMEM	MetaScore.DMEM+0.1mM_cit	MetaScore.DMEM+1mM_cit	MetaScore.DMEM+10mM_cit	MetaScore.UHT_milk
WP_000188267.1	transporter - FecA [Escherichia coli]	0	10	50	50	63	0	20.3	67.2	63.3	76	0	409.1	2593.8	2641.9	3062.1
WP_000702650.1	MULTISPECIES: nitrate reductase subunit beta [Enterobacteriaceae]	0	0	0	2	5	0	0	0	9	15.2	0	0	0	108	259.8
WP_001295326.1	MULTISPECIES: hypothetical protein [Enterobacteriaceae]	0	10	4	8	4	0	54.7	33.9	39.6	33.9	0	705.6	303.6	397	224.4
WP_000290576.1	MULTISPECIES: Slp family lipoprotein, RpoE-regulated [Enterobacteriaceae]	0	4	2	4	6	0	34.7	16.1	34.7	40.9	0	173.2	98.9	211.9	195.8
WP_000843866.1	MULTISPECIES: glutamine-binding periplasmic protein [Enterobacteriaceae]	0	0	0	0	3	0	0	0	0	19	0	0	0	0	185.2
WP_024201773.1	hypothetical protein, partial [Escherichia coli]	0	0	0	0	3	0	0	0	0	4.2	0	0	0	0	160.9
WP_000445572.1	porin [Escherichia coli]	0	0	0	0	2	0	0	0	0	13.2	0	0	0	0	145.1
WP_000771391.1	MULTISPECIES: acid-inducible outer membrane protein [Enterobacteriaceae]	0	0	0	1	4	0	0	0	7.5	15.9	0	0	0	26.6	144.6
WP_000483319.1	hypothetical protein [Escherichia coli]	0	0	0	0	2	0	0	0	0	19	0	0	0	0	110.2
WP_000569083.1	MULTISPECIES: glutamine transport ATP-binding protein GlnQ [Enterobacteriaceae]	0	0	0	1	3	0	0	0	3.8	11.2	0	0	0	22.1	86.1
WP_000093247.1	MULTISPECIES: PTS mannitol EIICBA component [Enterobacteriaceae]	0	3	1	8	4	0	9.1	2.7	23.2	10.4	0	99.3	30.6	277.4	76.2
WP_000824370.1	MULTISPECIES: outer membrane protein F [Enterobacteriaceae]	0	0	0	0	2	0	0	0	0	10.8	0	0	0	0	75.7
WP_000685029.1	MULTISPECIES: ammonia channel [Enterobacteriaceae]	0	0	0	0	1	0	0	0	0	2.1	0	0	0	0	75.7
WP_000749863.1	MULTISPECIES: outer membrane pore protein E [Bacteria]	0	0	2	2	2	0	0	6	6.8	6.8	0	0	87.6	71.8	75.2
WP_001181706.1	MULTISPECIES: acetolactate synthase isozyme 1 small subunit [Bacteria]	0	1	0	1	2	0	15.6	0	15.6	15.6	0	84.9	0	35.9	69.4
WP_001443023.1	hypothetical protein [Escherichia coli]	0	0	1	1	2	0	0	1.9	1.2	3.5	0	0	21.1	55.8	64.6
WP_001239436.1	MULTISPECIES: cytochrome bo(3) ubiquinol oxidase subunit 2 [Enterobacteriaceae]	0	1	1	0	2	0	2.9	8.6	0	8.6	0	46.9	55.3	0	63
WP_001177086.1	MULTISPECIES: glutamate/aspartate periplasmic-binding protein [Enterobacteriaceae]	0	0	2	0	2	0	0	10.9	0	10.9	0	0	37.4	0	62.6
WP_050545091.1	invasin [Escherichia coli]	0	0	1	0	3	0	0	0.6	0	2.2	0	0	34.7	0	61.8
WP_000773156.1	MULTISPECIES: bifunctional chitinase/lysozyme [Escherichia]	0	0	0	2	2	0	0	0	1.9	1.9	0	0	0	62.2	60.5
WP_000691930.1	MULTISPECIES: DUF333 domain-containing protein [Enterobacteriaceae]	0	0	0	1	1	0	0	0	16.7	16.7	0	0	0	74.8	59.5
WP_000042302.1	hypothetical protein [Escherichia coli]	0	0	0	0	2	0	0	0	0	6.6	0	0	0	0	58.7
WP_000383406.1	MULTISPECIES: DNA helicase II [Enterobacteriaceae]	0	1	0	2	2	0	3.9	0	3.5	6.7	0	16.8	0	51.4	57.9
WP_000070491.1	MULTISPECIES: transcriptional regulator [Enterobacteriaceae]	0	1	0	1	2	0	4.2	0	4.2	8.3	0	26.4	0	49.8	55
WP_001326494.1	MULTISPECIES: PilT family AAA+ ATPase [Enterobacteriaceae]	0	3	0	0	1	0	7.4	0	0	2.8	0	53.9	0	0	52.1
WP_000934216.1	MULTISPECIES: trehalase [Enterobacteriaceae]	0	0	0	1	2	0	0	0	2.6	2.7	0	0	0	33	48.1
WP_000883122.1	MULTISPECIES: flavohemoprotein [Enterobacteriaceae]	0	0	0	0	2	0	0	0	0	2	0	0	0	0	47.2
WP_000207680.1	MULTISPECIES: argininosuccinate synthase [Enterobacteriaceae]	0	0	1	0	2	0	0	4.5	0	4.7	0	0	34.9	0	47.2
WP_001198358.1	MULTISPECIES: sulfate ABC transporter substrate-binding protein [Enterobacteriaceae]	0	0	1	0	1	0	0	3.6	0	3.6	0	0	51	0	44.9
WP_001273753.1	MULTISPECIES: D-galactarate dehydratase [Enterobacteriaceae]	0	0	0	0	2	0	0	0	0	3.1	0	0	0	0	42.3
WP_000597702.1	hypothetical protein [Escherichia coli]	0	0	0	1	1	0	0	0	12.9	6.2	0	0	0	20.1	41.9
WP_000536564.1	MULTISPECIES: hypothetical protein [Enterobacteriaceae]	0	0	0	2	1	0	0	0	2.4	0.9	0	0	0	77.9	41.8
WP_000543586.1	4-hydroxy-tetrahydrodipicolinate reductase [Escherichia coli]	0	0	0	0	1	0	0	0	0	4	0	0	0	0	39.2
WP_000950409.1	MULTISPECIES: DUF1456 domain-containing protein [Bacteria]	0	0	0	0	1	0	0	0	0	5.1	0	0	0	0	39
WP_000842823.1	MULTISPECIES: hypothetical protein [Enterobacteriaceae]	0	0	0	0	1	0	0	0	0	3.5	0	0	0	0	38.8
WP_001197646.1	MULTISPECIES: glycogen synthase [Enterobacteriaceae]	0	0	0	0	2	0	0	0	0	7.5	0	0	0	0	38.5
WP_000262172.1	MULTISPECIES: glyceraldehyde 3-phosphate reductase [Enterobacteriaceae]	0	1	1	0	2	0	2.6	2.6	0	5.8	0	18.2	20.5	0	38.1
WP_001290310.1	MULTISPECIES: lysine-sensitive aspartokinase 3 [Enterobacteriaceae]	0	0	0	1	1	0	0	0	3.8	2.7	0	0	0	16.3	37.9
WP_000572636.1	MULTISPECIES: chromosome partition protein MukB [Escherichia]	0	0	1	0	1	0	0	1.1	0	0.5	0	0	27	0	37.7
WP_000856085.1	hypothetical protein [Escherichia coli]	0	0	0	0	1	0	0	0	0	1.4	0	0	0	0	37.5
WP_000645420.1	MULTISPECIES: mannitol-1-phosphate 5-dehydrogenase [Enterobacteriaceae]	0	0	0	0	2	0	0	0	0	15.7	0	0	0	0	37.2
WP_000446136.1	MULTISPECIES: Polarity suppression protein [Enterobacteriaceae]	0	1	2	1	1	0	6.8	11.1	6.8	6.8	0	15.6	33.6	35.4	36.9
WP_000777688.1	MULTISPECIES: periplasmic protein TrbC [Escherichia]	0	0	0	0	1	0	0	0	0	11.8	0	0	0	0	36.1
WP_001298828.1	MULTISPECIES: heat-shock protein HslJ [Enterobacteriaceae]	0	0	0	1	1	0	0	0	12.9	12.9	0	0	0	70.5	36
WP_001144202.1	MULTISPECIES: threonine--tRNA ligase [Enterobacteriaceae]	0	1	1	0	1	0	3.3	1.7	0	2.3	0	17.8	30.5	0	35.6
WP_000477225.1	MULTISPECIES: peptidyl-prolyl cis-trans isomerase [Enterobacteriaceae]	0	0	0	0	1	0	0	0	0	12.6	0	0	0	0	35.6
WP_000137280.1	MULTISPECIES: transcriptional regulator [Enterobacteriaceae]	0	0	0	0	1	0	0	0	0	25.3	0	0	0	0	35.2
WP_000173484.1	MULTISPECIES: phosphoribosylglycinamide formyltransferase 2 [Enterobacteriaceae]	0	0	0	0	1	0	0	0	0	5.6	0	0	0	0	35.2
WP_000509902.1	MULTISPECIES: mannosyl-D-glycerate transport/metabolism system repressor MngR [Enterobacteriaceae]	0	0	0	0	1	0	0	0	0	2.9	0	0	0	0	34.8
WP_001295646.1	MULTISPECIES: alpha,alpha-trehalose-phosphate synthase [UDP-forming] [Enterobacteriaceae]	0	0	0	1	1	0	0	0	2.1	2.1	0	0	0	38.7	34.7
WP_001179745.1	MULTISPECIES: rhamnulose-1-phosphate aldolase [Enterobacteriaceae]	0	0	0	0	1	0	0	0	0	4.7	0	0	0	0	34.6
WP_000178044.1	MULTISPECIES: lysozyme inhibitor [Enterobacteriaceae]	0	0	1	0	1	0	0	13.8	0	13.8	0	0	37.7	0	34.6
WP_000795630.1	MULTISPECIES: motility protein B [Enterobacteriaceae]	0	0	0	1	1	0	0	0	2.3	2.3	0	0	0	39.3	34.3
WP_000569315.1	MULTISPECIES: ABC transporter ATPase [Enterobacteriaceae]	0	0	0	0	1	0	0	0	0	8.1	0	0	0	0	34.3
WP_001091942.1	D-mannonate oxidoreductase [Escherichia coli]	0	0	0	0	2	0	0	0	0	6.6	0	0	0	0	34.2
WP_001297234.1	MULTISPECIES: hypothetical protein [Enterobacteriaceae]	0	1	0	0	1	0	3.6	0	0	2.4	0	35.9	0	0	34
WP_001186469.1	MULTISPECIES: bifunctional protein PaaZ [Escherichia]	0	0	0	0	1	0	0	0	0	2.2	0	0	0	0	33.9
WP_000887629.1	MULTISPECIES: alkyl hydroperoxide reductase subunit F [Enterobacteriaceae]	0	0	0	0	1	0	0	0	0	2.7	0	0	0	0	33.9
WP_001295492.1	MULTISPECIES: long-chain fatty acid--CoA ligase [Enterobacteriaceae]	0	0	0	0	1	0	0	0	0	3.7	0	0	0	0	33.8
WP_001171687.1	MULTISPECIES: D-allose kinase [Enterobacteriaceae]	0	0	0	0	2	0	0	0	0	13.3	0	0	0	0	33.6
WP_000180164.1	membrane protein [Escherichia coli]	0	1	1	0	1	0	2.7	1	0	2.6	0	38.8	38.5	0	33.6
WP_001295331.1	MULTISPECIES: pyrroline-5-carboxylate reductase [Enterobacteriaceae]	0	0	0	0	2	0	0	0	0	8.2	0	0	0	0	33.4
WP_000719096.1	MULTISPECIES: DeoR family transcriptional regulator [Enterobacteriaceae]	0	0	2	0	1	0	0	2.8	0	7.1	0	0	45.1	0	33.3
WP_001245295.1	MULTISPECIES: protein DcrB [Enterobacteriaceae]	0	9	1	4	1	0	48.6	8.1	24.3	5.9	0	333.1	21.4	208.6	33.2
WP_000266486.1	MULTISPECIES: DUF1992 domain-containing protein [Enterobacteriaceae]	0	0	0	0	1	0	0	0	0	14.8	0	0	0	0	33.2
WP_000673464.1	MULTISPECIES: DNA polymerase III subunit beta [Enterobacteriaceae]	0	0	1	0	2	0	0	3.3	0	3.3	0	0	21.7	0	33
WP_000445231.1	MULTISPECIES: 3-phosphoshikimate 1-carboxyvinyltransferase [Enterobacteriaceae]	0	0	0	0	1	0	0	0	0	1.9	0	0	0	0	32.9
WP_000759120.1	MULTISPECIES: DUF330 domain-containing protein [Enterobacteriaceae]	0	1	0	2	1	0	9.1	0	18.7	9.6	0	21.8	0	52.2	32.1
WP_000200451.1	MULTISPECIES: hypothetical protein [Escherichia]	0	0	0	0	1	0	0	0	0	3.1	0	0	0	0	31.9
WP_000916811.1	PTS ascorbate transporter subunit IIA [Escherichia coli]	0	0	0	0	1	0	0	0	0	10.2	0	0	0	0	31.8
WP_001442921.1	bifunctional proline dehydrogenase/pyrroline-5-carboxylate dehydrogenase [Escherichia coli]	0	0	0	0	1	0	0	0	0	1.4	0	0	0	0	31
WP_000808990.1	MULTISPECIES: peptide chain release factor 2 [Enterobacteriaceae]	0	0	0	0	1	0	0	0	0	2.7	0	0	0	0	30.6
WP_001082887.1	beta-D-galactosidase subunit alpha [Escherichia coli]	0	0	0	1	1	0	0	0	0.8	0.9	0	0	0	32.2	28.7
WP_032083439.1	hypothetical protein [Escherichia coli]	0	0	0	0	1	0	0	0	0	29	0	0	0	0	27.8
WP_000646033.1	MULTISPECIES: hypothetical protein [Enterobacteriaceae]	0	4	2	3	1	0	31.9	13.1	24.1	5.2	0	227	59.5	118.7	27.6
WP_000102780.1	MULTISPECIES: SycD-like chaperone family hypothetical protein [Escherichia]	0	0	0	0	1	0	0	0	0	5.5	0	0	0	0	27.4
WP_000675150.1	MULTISPECIES: two-component system sensor histidine kinase [Enterobacteriaceae]	0	1	0	0	2	0	4.1	0	0	4.1	0	16.9	0	0	27
WP_001146479.1	MULTISPECIES: xylose ABC transporter ATP-binding protein [Enterobacteriaceae]	0	0	1	0	1	0	0	2.7	0	1.4	0	0	15.8	0	26.2
WP_000609663.1	MULTISPECIES: fumarate reductase subunit D [Enterobacteriaceae]	0	0	0	0	1	0	0	0	0	6.7	0	0	0	0	26.1
WP_000799911.1	MULTISPECIES: DNA replication protein DnaC [Enterobacteriaceae]	0	0	0	0	1	0	0	0	0	6.1	0	0	0	0	25.5
WP_001078139.1	MULTISPECIES: multidrug resistance outer membrane protein MdtQ [Enterobacteriaceae]	0	0	0	1	1	0	0	0	1.9	1.7	0	0	0	23.1	25.1
WP_000600720.1	potassium transporter [Escherichia coli]	0	0	0	0	1	0	0	0	0	4.5	0	0	0	0	24.3
WP_000105862.1	MULTISPECIES: lipoate-protein ligase A [Enterobacteriaceae]	0	0	0	0	1	0	0	0	0	3.8	0	0	0	0	24
WP_000211172.1	MULTISPECIES: 3-phenylpropionate/cinnamic acid dioxygenase subunit alpha [Enterobacteriaceae]	0	1	0	0	1	0	1.5	0	0	1.5	0	19.7	0	0	23.5
WP_000186450.1	MULTISPECIES: signal transduction histidine kinase [Enterobacteriaceae]	0	0	0	0	1	0	0	0	0	0.9	0	0	0	0	23.5
WP_000399036.1	MULTISPECIES: aromatic amino acid transporter [Enterobacteriaceae]	0	1	0	0	1	0	1.8	0	0	2.9	0	19.5	0	0	23.4
WP_001326903.1	MULTISPECIES: hypothetical protein [Enterobacteriaceae]	0	0	0	0	1	0	0	0	0	22.1	0	0	0	0	23.3
WP_001275118.1	MULTISPECIES: galactoside ABC transporter permease [Enterobacteriaceae]	0	2	1	1	1	0	3.9	3.9	3.9	3.9	0	47.7	48	47.8	23
WP_000271951.1	MULTISPECIES: hydroxyglutarate oxidase [Escherichia]	0	0	0	0	1	0	0	0	0	5.5	0	0	0	0	22.4
WP_000208650.1	MULTISPECIES: tyrosine-protein kinase etk [Enterobacteriaceae]	0	0	0	0	1	0	0	0	0	1	0	0	0	0	22.1
WP_001283723.1	MULTISPECIES: 1,4-alpha-glucan-branching protein [Enterobacteriaceae]	0	1	2	1	1	0	1.4	2.3	1.4	1.4	0	19.8	37.1	18.6	21.8
WP_000845394.1	MULTISPECIES: H+/Cl- exchange transporter ClcA [Enterobacteriaceae]	0	0	0	0	1	0	0	0	0	4.2	0	0	0	0	21.8
WP_001285288.1	MULTISPECIES: glutamate 5-kinase [Enterobacteriaceae]	0	0	0	1	1	0	0	0	2.2	6.3	0	0	0	35.6	21.6
WP_000334220.1	MULTISPECIES: amidophosphoribosyltransferase [Enterobacteriaceae]	0	0	0	0	1	0	0	0	0	2.4	0	0	0	0	21.6
WP_000484984.1	MULTISPECIES: exoribonuclease 2 [Enterobacteriaceae]	0	0	1	0	1	0	0	1.9	0	1.9	0	0	32.1	0	21.5
WP_016232907.1	hemolysin activator HlyB [Escherichia coli]	0	0	1	0	1	0	0	3.6	0	2.4	0	0	30.3	0	21.4
WP_001283412.1	UvrABC system protein C [Escherichia coli]	0	0	1	0	1	0	0	3.3	0	1.3	0	0	19.2	0	21.3
WP_000527809.1	MULTISPECIES: D-mannonate oxidoreductase [Enterobacteriaceae]	0	1	0	0	1	0	2.7	0	0	1.6	0	34.9	0	0	21
WP_000580417.1	MULTISPECIES: two-component system sensor histidine kinase [Enterobacteriaceae]	0	0	0	0	1	0	0	0	0	2.8	0	0	0	0	20.9
WP_000578178.1	MULTISPECIES: hypothetical protein [Enterobacteriaceae]	0	0	0	0	1	0	0	0	0	5.8	0	0	0	0	20.9
WP_001112832.1	MULTISPECIES: fimbrial protein SteB [Enterobacteriaceae]	0	0	0	0	1	0	0	0	0	1.6	0	0	0	0	20.9
WP_000196875.1	MULTISPECIES: cytochrome c-552 [Enterobacteriaceae]	0	1	0	0	1	0	5.2	0	0	1.7	0	16.8	0	0	20.7
WP_000979626.1	MULTISPECIES: peptide ABC transporter permease [Enterobacteriaceae]	0	1	0	0	1	0	3	0	0	3	0	15.1	0	0	20.7
WP_000766132.1	MULTISPECIES: diguanylate cyclase [Enterobacteriaceae]	0	0	0	1	1	0	0	0	2.6	2.6	0	0	0	17.4	20.6
WP_001246498.1	MULTISPECIES: hypothetical protein [Enterobacteriaceae]	0	0	0	0	1	0	0	0	0	2.4	0	0	0	0	20.3
WP_000963792.1	MULTISPECIES: acetylornithine aminotransferase [Enterobacteriaceae]	0	0	0	0	1	0	0	0	0	3	0	0	0	0	20.2
WP_000339594.1	MULTISPECIES: transcriptional regulator [Enterobacteriaceae]	0	0	0	1	1	0	0	0	4.2	4.2	0	0	0	21.3	20.1
WP_001340415.1	MULTISPECIES: hypothetical protein [Escherichia]	0	0	0	0	1	0	0	0	0	1.9	0	0	0	0	20.1
WP_000761225.1	MULTISPECIES: alpha-amylase [Enterobacteriaceae]	0	0	1	0	1	0	0	1.3	0	1.3	0	0	32.6	0	20.1
WP_001252135.1	MULTISPECIES: N-acetylmuramoyl-L-alanine amidase [Enterobacteriaceae]	0	0	0	0	1	0	0	0	0	6.5	0	0	0	0	20.1
WP_001342100.1	MULTISPECIES: DNA topoisomerase I [Enterobacteriaceae]	0	0	0	0	1	0	0	0	0	1.6	0	0	0	0	20.1
WP_000063978.1	MULTISPECIES: hydrogenase-1 operon protein HyaE [Enterobacteriaceae]	0	0	0	0	1	0	0	0	0	12.1	0	0	0	0	19.9
WP_001196486.1	MULTISPECIES: dipeptide transport ATP-binding protein DppD [Enterobacteriaceae]	0	0	0	0	1	0	0	0	0	4	0	0	0	0	19.8
WP_000668662.1	MULTISPECIES: tRNA sulfurtransferase [Enterobacteriaceae]	0	0	0	0	1	0	0	0	0	3.3	0	0	0	0	19.7
WP_001096049.1	MULTISPECIES: UDP-N-acetylmuramate--L-alanine ligase [Enterobacteriaceae]	0	0	0	1	1	0	0	0	2.2	5.1	0	0	0	23.1	19.7
WP_001332878.1	MULTISPECIES: hypothetical protein [Escherichia]	0	0	0	1	1	0	0	0	13	13	0	0	0	26	19.6
WP_001276460.1	MULTISPECIES: prepilin peptidase-dependent protein C [Enterobacteriaceae]	0	0	0	0	1	0	0	0	0	19.6	0	0	0	0	19.3
WP_001026418.1	MULTISPECIES: cytochrome c-type biogenesis protein CcmE [Enterobacteriaceae]	0	0	1	0	1	0	0	8.8	0	8.8	0	0	23.5	0	19.3
WP_001301240.1	MULTISPECIES: cytosine deaminase [Enterobacteriaceae]	0	0	0	2	1	0	0	0	3	3	0	0	0	42.8	19.2
WP_001310622.1	MULTISPECIES: outer membrane usher protein FimD [Escherichia]	0	0	0	0	1	0	0	0	0	3.5	0	0	0	0	19.2
WP_000956071.1	MULTISPECIES: NAD-dependent dihydropyrimidine dehydrogenase subunit PreA [Enterobacteriaceae]	0	0	0	0	1	0	0	0	0	5.6	0	0	0	0	18.9
WP_001236847.1	MULTISPECIES: miniconductance mechanosensitive channel MscM [Enterobacteriaceae]	0	1	0	0	1	0	0.7	0	0	0.7	0	17.3	0	0	18.8
WP_000068701.1	MULTISPECIES: aminomethyltransferase [Enterobacteriaceae]	0	0	0	0	1	0	0	0	0	7.1	0	0	0	0	18.8
WP_000802214.1	MULTISPECIES: hypothetical protein [Enterobacteriaceae]	0	0	0	0	1	0	0	0	0	6	0	0	0	0	18.7
WP_000853021.1	MULTISPECIES: apolipoprotein N-acyltransferase [Enterobacteriaceae]	0	0	0	1	1	0	0	0	2.3	4.9	0	0	0	22.1	18.6
WP_001307570.1	MULTISPECIES: aconitate hydratase 2 [Enterobacteriaceae]	0	0	0	0	1	0	0	0	0	2.3	0	0	0	0	18.6
WP_001194860.1	MULTISPECIES: autoinducer 2 import ATP-binding protein LsrA [Enterobacteriaceae]	0	1	0	1	1	0	4.1	0	4.1	4.1	0	19	0	23	18.5
WP_000566471.1	MULTISPECIES: disulfide-bond oxidoreductase YfcG [Enterobacteriaceae]	0	0	0	0	1	0	0	0	0	7	0	0	0	0	18.5
WP_000131044.1	MULTISPECIES: choline transporter [Enterobacteriaceae]	0	0	1	0	1	0	0	2.8	0	2.8	0	0	19.2	0	18.5
WP_001216477.1	MULTISPECIES: sensor histidine kinase [Enterobacteriaceae]	0	0	0	0	1	0	0	0	0	1.3	0	0	0	0	18.4
WP_000102485.1	MULTISPECIES: dihydrolipoyl dehydrogenase [Bacteria]	0	0	0	0	1	0	0	0	0	3.6	0	0	0	0	18.4
WP_001024876.1	MULTISPECIES: transporter [Enterobacteriaceae]	0	0	0	0	1	0	0	0	0	1.2	0	0	0	0	18.3
WP_001299523.1	MULTISPECIES: autotransporter beta-domain protein [Enterobacteriaceae]	0	0	0	0	1	0	0	0	0	3	0	0	0	0	18.3
WP_000081417.1	MULTISPECIES: tRNA 2-thiocytidine biosynthesis protein TtcA [Enterobacteriaceae]	0	0	0	0	1	0	0	0	0	2.6	0	0	0	0	18.2
WP_001320180.1	MULTISPECIES: hypothetical protein [Enterobacteriaceae]	0	0	0	0	1	0	0	0	0	10.5	0	0	0	0	18.2
WP_001274299.1	MULTISPECIES: flagellar hook-basal body complex protein FliE [Enterobacteriaceae]	0	0	0	0	1	0	0	0	0	14.4	0	0	0	0	18.1
WP_000543457.1	MULTISPECIES: 2,3-dihydroxyphenylpropionate/2,3-dihydroxicinnamic acid 1,2-dioxygenase [Enterobacteriaceae]	0	0	1	0	1	0	0	2.2	0	2.2	0	0	15.9	0	18.1
WP_000438807.1	MULTISPECIES: metabolite transporter [Enterobacteriaceae]	0	0	0	0	1	0	0	0	0	3.5	0	0	0	0	18
WP_000195062.1	MULTISPECIES: glycine dehydrogenase (decarboxylating) [Enterobacteriaceae]	0	0	0	0	1	0	0	0	0	1.3	0	0	0	0	18
WP_001335950.1	MULTISPECIES: RNA 3'-terminal phosphate cyclase [Enterobacteriaceae]	0	0	0	0	1	0	0	0	0	5	0	0	0	0	18
WP_001199476.1	deferrochelatase/peroxidase EfeB [Escherichia coli]	0	0	0	0	1	0	0	0	0	3.8	0	0	0	0	17.9
WP_000126500.1	MULTISPECIES: transcriptional regulator [Enterobacteriaceae]	0	0	0	0	1	0	0	0	0	5.3	0	0	0	0	17.9
WP_000493470.1	MULTISPECIES: sugar ABC transporter ATPase [Enterobacteriaceae]	0	0	0	0	1	0	0	0	0	1.4	0	0	0	0	17.9
WP_000893278.1	MULTISPECIES: gamma-glutamyl phosphate reductase [Enterobacteriaceae]	0	0	0	1	1	0	0	0	1.7	1.9	0	0	0	16	17.8
WP_000511025.1	MULTISPECIES: phage shock protein A [Enterobacteriaceae]	0	0	0	0	1	0	0	0	0	5.4	0	0	0	0	17.7
WP_000156701.1	MULTISPECIES: NADH-quinone oxidoreductase subunit N [Enterobacteriaceae]	0	0	0	0	1	0	0	0	0	5.4	0	0	0	0	17.7
WP_001299275.1	MULTISPECIES: hypothetical protein [Enterobacteriaceae]	0	0	0	0	1	0	0	0	0	31	0	0	0	0	17.6
WP_001295629.1	MULTISPECIES: ABC transporter permease [Enterobacteriaceae]	0	0	0	0	1	0	0	0	0	2.6	0	0	0	0	17.6
WP_000639996.1	MULTISPECIES: 1,4-dihydroxy-2-naphthoyl-CoA synthase [Enterobacteriaceae]	0	0	0	0	1	0	0	0	0	8.4	0	0	0	0	17.5
WP_000803190.1	MULTISPECIES: sn-glycerol-3-phosphate-binding periplasmic protein UgpB [Enterobacteriaceae]	0	0	0	0	1	0	0	0	0	4.6	0	0	0	0	17.4
WP_000600499.1	MULTISPECIES: 2-succinyl-6-hydroxy-2,4-cyclohexadiene-1-carboxylate synthase [Enterobacteriaceae]	0	0	0	1	1	0	0	0	6	6	0	0	0	24.8	17.4
WP_001175728.1	MULTISPECIES: sodium/pantothenate symporter [Enterobacteriaceae]	0	0	0	0	1	0	0	0	0	3.5	0	0	0	0	17.3
WP_000236293.1	MULTISPECIES: oxidoreductase [Enterobacteriaceae]	0	0	0	0	1	0	0	0	0	2.6	0	0	0	0	17.3
WP_000951213.1	MULTISPECIES: biotin synthase [Enterobacteriaceae]	0	0	0	0	1	0	0	0	0	5.2	0	0	0	0	17.3
WP_000906253.1	chlorohydrolase/aminohydrolase [Escherichia coli]	0	0	1	0	1	0	0	1.8	0	4.1	0	0	16.1	0	17.2
WP_001223204.1	RNA methyltransferase [Escherichia coli]	0	0	0	0	1	0	0	0	0	6.1	0	0	0	0	17.2
WP_001301364.1	MULTISPECIES: thiamine-binding periplasmic protein [Enterobacteriaceae]	0	0	0	0	1	0	0	0	0	2.1	0	0	0	0	17.1
WP_001326497.1	MULTISPECIES: metalloprotease LoiP [Enterobacteriaceae]	0	0	0	0	1	0	0	0	0	9.9	0	0	0	0	17.1
WP_000577625.1	MULTISPECIES: 2-succinylbenzoate--CoA ligase [Enterobacteriaceae]	0	0	0	0	1	0	0	0	0	3.1	0	0	0	0	17.1
WP_000085073.1	MULTISPECIES: hypothetical protein [Enterobacteriaceae]	0	0	0	1	1	0	0	0	2.8	2.8	0	0	0	16.5	17
WP_000544732.1	MULTISPECIES: hypothetical protein [Enterobacteriaceae]	0	0	0	0	1	0	0	0	0	1.4	0	0	0	0	17
WP_000952141.1	MULTISPECIES: PTS alpha-glucoside transporter subunit IIBC [Enterobacteriaceae]	0	0	1	0	1	0	0	2.4	0	2.4	0	0	19.5	0	17
WP_001087611.1	MULTISPECIES: 4-aminobutyrate aminotransferase GabT [Enterobacteriaceae]	0	0	0	0	1	0	0	0	0	2.3	0	0	0	0	17
WP_000802277.1	hypothetical protein [Escherichia coli]	0	0	1	1	1	0	0	7.8	7.8	7.8	0	0	17.6	17.4	16.9
WP_001295374.1	MULTISPECIES: uric acid transporter UacT [Enterobacteriaceae]	0	0	0	0	1	0	0	0	0	5.6	0	0	0	0	16.9
WP_001311012.1	MULTISPECIES: sensor histidine kinase [Enterobacteriaceae]	0	0	0	0	1	0	0	0	0	1.1	0	0	0	0	16.9
WP_000918073.1	MULTISPECIES: nitrate/nitrite two-component system sensor histidine kinase [Enterobacteriaceae]	0	0	0	0	1	0	0	0	0	4.5	0	0	0	0	16.8
WP_000677844.1	relaxase/mobilization nuclease topoisomerase/primase fusion protein [Escherichia coli]	0	0	0	0	1	0	0	0	0	2.1	0	0	0	0	16.7
WP_000577988.1	MULTISPECIES: cysteine desulfurase [Enterobacteriaceae]	0	0	0	0	1	0	0	0	0	2.5	0	0	0	0	16.7
WP_001340468.1	biofilm formation regulator HmsP [Escherichia coli]	0	1	1	2	1	0	2.5	2.5	4.1	1.6	0	31.1	31.1	31.6	16.6
WP_000189159.1	MULTISPECIES: oxygen-insensitive NADPH nitroreductase [Enterobacteriaceae]	0	0	0	0	1	0	0	0	0	7.9	0	0	0	0	16.6
WP_000107384.1	MULTISPECIES: hydrogenase-1 large chain [Enterobacteriaceae]	0	0	0	1	1	0	0	0	2.2	3	0	0	0	16.5	16.6
WP_000784470.1	MULTISPECIES: DUF3300 domain-containing protein [Enterobacteriaceae]	0	0	1	0	1	0	0	1.9	0	1.9	0	0	15.2	0	16.6
WP_001023891.1	colanic acid biosynthesis glycosyltransferase WcaC [Escherichia coli]	0	0	0	0	1	0	0	0	0	2.2	0	0	0	0	16.5
WP_001168544.1	MULTISPECIES: glycine--tRNA ligase subunit alpha [Enterobacteriaceae]	0	0	0	0	1	0	0	0	0	6.3	0	0	0	0	16.5
WP_001250103.1	MULTISPECIES: ferrochelatase [Enterobacteriaceae]	0	1	0	0	1	0	2.8	0	0	2.8	0	16.5	0	0	16.4
WP_001285435.1	amino acid permease [Escherichia coli]	0	0	0	0	1	0	0	0	0	2.3	0	0	0	0	16.4
WP_000461657.1	MULTISPECIES: undecaprenyl-phosphate 4-deoxy-4-formamido-L-arabinose transferase [Enterobacteriaceae]	0	0	0	0	1	0	0	0	0	5	0	0	0	0	16.4
WP_001301105.1	MULTISPECIES: septum site-determining protein MinC [Enterobacteriaceae]	0	0	0	0	1	0	0	0	0	6.1	0	0	0	0	16.4
WP_001297437.1	MULTISPECIES: methyl-accepting chemotaxis protein II [Enterobacteriaceae]	0	0	0	0	1	0	0	0	0	1.3	0	0	0	0	16.4
WP_000946938.1	MULTISPECIES: RecBCD enzyme subunit RecC [Enterobacteriaceae]	0	0	1	0	1	0	0	0.7	0	1.2	0	0	32.2	0	16.4
WP_001295932.1	MULTISPECIES: M15A protease-related family periplasmic protein [Enterobacteriaceae]	0	0	0	0	1	0	0	0	0	8.8	0	0	0	0	16.4
WP_000073393.1	MULTISPECIES: 1,2-phenylacetyl-CoA epoxidase subunit B [Enterobacteriaceae]	0	0	1	0	1	0	0	12.6	0	11.6	0	0	15.1	0	16.4
WP_000861734.1	MULTISPECIES: PFL-like enzyme TdcE [Enterobacteriaceae]	0	3	0	0	1	0	4.6	0	0	2.5	0	98.6	0	0	16.3
WP_000369231.1	MULTISPECIES: kinase [Enterobacteriaceae]	0	1	1	0	1	0	6.7	7	0	7	0	38.2	15.5	0	16.3
WP_001310562.1	MULTISPECIES: acyltransferase [Enterobacteriaceae]	0	0	0	0	1	0	0	0	0	16.9	0	0	0	0	16.3
WP_000812796.1	MULTISPECIES: DUF484 domain-containing protein [Enterobacteriaceae]	0	0	0	0	1	0	0	0	0	6	0	0	0	0	16.3
WP_000534347.1	MULTISPECIES: N-acetylgalactosamine permease IID component [Enterobacteriaceae]	0	0	0	0	1	0	0	0	0	2.7	0	0	0	0	16.2
WP_001380071.1	MULTISPECIES: tartrate dehydratase subunit alpha [Enterobacteriaceae]	0	0	0	0	1	0	0	0	0	5	0	0	0	0	16.1
WP_000092067.1	MULTISPECIES: microcin transporter [Enterobacteriaceae]	0	0	1	0	1	0	0	2.5	0	8.2	0	0	40.6	0	16.1
WP_000762236.1	MULTISPECIES: lactate dehydrogenase [Enterobacteriaceae]	0	0	0	0	1	0	0	0	0	5.5	0	0	0	0	16.1
WP_001226164.1	MULTISPECIES: DNA polymerase IV [Enterobacteriaceae]	0	0	0	0	1	0	0	0	0	3.4	0	0	0	0	16.1
WP_001295356.1	MULTISPECIES: heat-shock protein HspQ [Enterobacteriaceae]	0	2	0	1	1	0	6.7	0	6.7	6.7	0	36.9	0	21.6	16
WP_001070563.1	MULTISPECIES: DUF1488 domain-containing protein [Enterobacteriaceae]	0	2	0	0	1	0	11.8	0	0	11.8	0	23.4	0	0	16
WP_001338644.1	MULTISPECIES: porphobilinogen deaminase [Enterobacteriaceae]	0	0	0	1	1	0	0	0	5.4	5.4	0	0	0	15.7	16
WP_000637046.1	MULTISPECIES: microcin ABC transporter substrate-binding protein [Enterobacteriaceae]	0	0	0	0	1	0	0	0	0	1.5	0	0	0	0	16
WP_001218984.1	MULTISPECIES: integrase [Enterobacteriaceae]	0	0	0	0	1	0	0	0	0	4.1	0	0	0	0	16
WP_000003317.1	MULTISPECIES: 23S rRNA (adenine(2503)-C(2))-methyltransferase RlmN [Enterobacteriaceae]	0	0	0	0	1	0	0	0	0	3.6	0	0	0	0	16
WP_000040458.1	MULTISPECIES: respiratory nitrate reductase 2 alpha chain [Enterobacteriaceae]	0	2	0	1	1	0	2.6	0	1.5	1.3	0	48	0	31.3	15.9
WP_000057867.1	protein-tyrosine phosphatase [Escherichia coli]	0	0	0	1	1	0	0	0	4.7	5.4	0	0	0	17.1	15.9
WP_000023380.1	integrase [Escherichia coli]	0	0	0	1	1	0	0	0	2.7	2.1	0	0	0	33.8	15.9
WP_000951964.1	MULTISPECIES: NAD(P)-dependent oxidoreductase [Enterobacteriaceae]	0	0	1	1	1	0	0	8.5	6.9	6.9	0	0	21	16.2	15.9
WP_000783651.1	DNA primase [Escherichia coli]	0	0	0	0	1	0	0	0	0	0.9	0	0	0	0	15.9
WP_000915800.1	electron transporter RnfC [Escherichia coli]	0	1	1	0	1	0	1.4	1.7	0	1.7	0	18.2	15.6	0	15.8
WP_000010705.1	NorR family transcriptional regulator [Escherichia coli]	0	0	0	0	1	0	0	0	0	2.6	0	0	0	0	15.8
WP_000204105.1	MULTISPECIES: pyruvate formate-lyase 2-activating enzyme [Enterobacteriaceae]	0	0	0	0	1	0	0	0	0	2.7	0	0	0	0	15.8
WP_000816480.1	MULTISPECIES: phosphopentomutase [Escherichia]	0	0	0	0	1	0	0	0	0	4.7	0	0	0	0	15.8
WP_000929408.1	MULTISPECIES: hypothetical protein [Enterobacteriaceae]	0	0	1	1	1	0	0	10.9	24.5	10.9	0	0	17.8	17.9	15.8
WP_001289128.1	MULTISPECIES: dihydroneopterin triphosphate pyrophosphatase [Enterobacteriaceae]	0	0	0	0	1	0	0	0	0	10	0	0	0	0	15.8
WP_000373021.1	MULTISPECIES: NADP-specific glutamate dehydrogenase [Enterobacteriaceae]	0	0	0	1	1	0	0	0	3.8	3.4	0	0	0	15.7	15.8
WP_001442917.1	chain-length determining protein [Escherichia coli]	0	0	0	0	1	0	0	0	0	8.6	0	0	0	0	15.7
WP_001324546.1	MULTISPECIES: hypothetical protein [Enterobacteriaceae]	0	0	0	0	1	0	0	0	0	2.3	0	0	0	0	15.7
WP_000023927.1	MULTISPECIES: ferridoxin-like LutB family protein; electron transport chain YkgEFG component [Enterobacteriaceae]	0	0	0	1	1	0	0	0	2.3	3.8	0	0	0	21.7	15.7
WP_001020381.1	MULTISPECIES: XdhC-CoxI family protein with NAD(P)-binding Rossman fold [Enterobacteriaceae]	0	0	0	0	1	0	0	0	0	4.3	0	0	0	0	15.7
WP_001442983.1	membrane protein [Escherichia coli]	0	1	0	0	1	0	3.1	0	0	6.2	0	19.4	0	0	15.6
WP_000022766.1	MULTISPECIES: tagatose-1,6-bisphosphate aldolase [Enterobacteriaceae]	0	0	0	0	1	0	0	0	0	4.5	0	0	0	0	15.6
WP_001160110.1	MULTISPECIES: respiratory nitrate reductase subunit gamma [Enterobacteriaceae]	0	0	0	0	1	0	0	0	0	8	0	0	0	0	15.6
WP_000146685.1	MULTISPECIES: protein TraB [Enterobacteriaceae]	0	0	0	1	1	0	0	0	5.3	5.3	0	0	0	17	15.6
WP_001333480.1	MULTISPECIES: hypothetical protein [Enterobacteriaceae]	0	0	0	0	1	0	0	0	0	5.8	0	0	0	0	15.6
WP_001300695.1	MULTISPECIES: PTS ascorbate transporter subunit IIC [Enterobacteriaceae]	0	0	0	0	1	0	0	0	0	1.7	0	0	0	0	15.6
WP_000884702.1	MULTISPECIES: flagellar biosynthesis protein FlgB [Enterobacteriaceae]	0	1	0	0	1	0	7.2	0	0	7.2	0	15.6	0	0	15.5
WP_001208819.1	hypothetical protein [Escherichia coli]	0	0	1	0	1	0	0	9.7	0	3.7	0	0	18.6	0	15.5
WP_000732512.1	MULTISPECIES: two-component system sensor histidine kinase [Enterobacteriaceae]	0	0	0	0	1	0	0	0	0	2.8	0	0	0	0	15.5
WP_001295585.1	MULTISPECIES: phage shock protein D [Enterobacteriaceae]	0	0	0	0	1	0	0	0	0	23.3	0	0	0	0	15.5
WP_001248569.1	MULTISPECIES: phage capsid protein [Escherichia]	0	0	0	0	1	0	0	0	0	4.5	0	0	0	0	15.5
WP_001099085.1	MULTISPECIES: fumarate hydratase class II [Enterobacteriaceae]	0	0	0	0	1	0	0	0	0	1.9	0	0	0	0	15.5
WP_000859945.1	MULTISPECIES: cyclic di-GMP phosphodiesterase Gmr [Enterobacteriaceae]	0	0	0	0	1	0	0	0	0	1.7	0	0	0	0	15.5
WP_001301291.1	MULTISPECIES: thiosulfate sulfurtransferase [Enterobacteriaceae]	0	0	0	0	1	0	0	0	0	2.1	0	0	0	0	15.4
WP_000110493.1	MULTISPECIES: diaminopropionate ammonia-lyase [Enterobacteriaceae]	0	0	0	0	1	0	0	0	0	7.3	0	0	0	0	15.4
WP_000700703.1	MULTISPECIES: citrate lyase ACP [Enterobacteriaceae]	0	0	0	0	1	0	0	0	0	18.4	0	0	0	0	15.4
WP_001157230.1	MULTISPECIES: DNA-cytosine methyltransferase [Enterobacteriaceae]	0	0	0	1	1	0	0	0	4.9	1.9	0	0	0	18.8	15.4
WP_000206388.1	MULTISPECIES: 1,2-phenylacetyl-CoA epoxidase subunit E [Enterobacteriaceae]	0	0	0	0	1	0	0	0	0	3.9	0	0	0	0	15.4
WP_000206450.1	MULTISPECIES: CRISPR-associated protein Cse4 [Enterobacteriaceae]	0	1	1	0	1	0	2.6	2.6	0	2.6	0	21.4	16.6	0	15.3
WP_000210171.1	LexA family transcriptional regulator [Escherichia coli]	0	1	0	1	1	0	17.6	0	17.6	10.2	0	18.7	0	22.9	15.3
WP_000170149.1	salicylate hydroxylase [Escherichia coli]	0	0	0	0	1	0	0	0	0	5.5	0	0	0	0	15.3
WP_001303289.1	MULTISPECIES: hypothetical protein [Enterobacteriaceae]	0	0	0	0	1	0	0	0	0	37	0	0	0	0	15.3
WP_000888666.1	MULTISPECIES: L-ribulose-5-phosphate 4-epimerase [Enterobacteriaceae]	0	0	0	0	1	0	0	0	0	10.8	0	0	0	0	15.3
WP_000011958.1	MULTISPECIES: sugar kinase [Enterobacteriaceae]	0	0	0	0	1	0	0	0	0	2.5	0	0	0	0	15.2
WP_000089731.1	MULTISPECIES: nucleoside diphosphate kinase regulator [Enterobacteriaceae]	0	0	0	0	1	0	0	0	0	11	0	0	0	0	15.2
WP_001276180.1	MULTISPECIES: hypothetical protein [Enterobacteriaceae]	0	0	0	0	1	0	0	0	0	24	0	0	0	0	15.2
WP_000478681.1	MULTISPECIES: aminodeoxychorismate lyase [Enterobacteriaceae]	0	0	0	0	1	0	0	0	0	4.5	0	0	0	0	15.2
WP_000673575.1	MULTISPECIES: GTPase CgtA [Enterobacteriaceae]	0	0	0	0	1	0	0	0	0	5.6	0	0	0	0	15.2
WP_001258895.1	MULTISPECIES: DNA adenine methyltransferase YhdJ [Enterobacteriaceae]	0	0	0	1	1	0	0	0	7.5	7.1	0	0	0	16	15.2
WP_000669834.1	MULTISPECIES: oxidative stress defense protein [Enterobacteriaceae]	0	0	0	0	1	0	0	0	0	4.5	0	0	0	0	15.1
WP_000367875.1	MULTISPECIES: chaperone protein HscC [Enterobacteriaceae]	0	0	0	0	1	0	0	0	0	3.8	0	0	0	0	15.1
WP_000815337.1	MULTISPECIES: pyruvate dehydrogenase [ubiquinone] [Enterobacteriaceae]	0	1	0	0	1	0	5.1	0	0	1.9	0	17.1	0	0	15
WP_001077358.1	MULTISPECIES: sorbitol-6-phosphate 2-dehydrogenase [Enterobacteriaceae]	0	0	0	0	1	0	0	0	0	3.5	0	0	0	0	15
WP_001018714.1	MULTISPECIES: multidrug resistance protein EmrY [Enterobacteriaceae]	0	0	0	0	1	0	0	0	0	4.3	0	0	0	0	15
WP_000013588.1	MULTISPECIES: lactaldehyde reductase [Enterobacteriaceae]	0	0	0	0	1	0	0	0	0	5.8	0	0	0	0	15
WP_001295182.1	MULTISPECIES: 5'/3'-nucleotidase SurE [Enterobacteriaceae]	0	0	0	0	1	0	0	0	0	7.1	0	0	0	0	15
WP_000100800.1	MULTISPECIES: DNA protection during starvation protein [Enterobacteriaceae]	2	7	2	11	14	18.6	46.7	18.6	67.7	76.6	75.9	402.8	149.2	756.3	962.5
WP_000032913.1	respiratory nitrate reductase 1 alpha chain [Escherichia coli]	2	2	0	10	19	3.1	2.1	0	12.1	24.7	61.7	94.1	0	335.1	728.6
WP_000430057.1	MULTISPECIES: catecholate siderophore receptor Fiu [Enterobacteriaceae]	4	8	5	7	21	7	15.5	9.7	12.9	42.5	143.6	392.2	269.8	323.2	1017.4
WP_001225124.1	MULTISPECIES: cellulose synthase operon protein C [Enterobacteriaceae]	3	9	7	7	10	4.4	11.8	10.2	10.4	14.8	94.9	339.4	284.6	371.1	452
WP_000074244.1	MULTISPECIES: cation transporter [Escherichia]	1	1	3	0	3	4.6	4.6	4.6	0	9.2	15.2	18.4	63.1	0	72.1
WP_000779426.1	MULTISPECIES: lipoprotein 28 [Enterobacteriaceae]	1	2	1	2	2	5.9	8.1	5.9	10.7	10.7	19.1	45.8	17.6	71.1	87.9
WP_000302944.1	glutamate decarboxylase subunit alpha, partial [Escherichia coli]	1	0	0	0	2	5.8	0	0	0	5.8	20.8	0	0	0	94.2
WP_001269316.1	MULTISPECIES: membrane protein [Enterobacteriaceae]	3	0	2	5	7	6.2	0	6.4	13.9	16.6	62.4	0	54	255.4	240.4
WP_000750398.1	MULTISPECIES: DUF903 domain-containing protein [Enterobacteriaceae]	1	1	0	2	2	26.7	26.7	0	26.7	26.7	24.2	30.9	0	68.7	82.2
WP_000239163.1	MULTISPECIES: lipoprotein NlpE [Enterobacteriaceae]	1	1	0	2	3	5.9	5.9	0	17.8	18.6	51.5	62.9	0	117.2	167.5
WP_001295307.1	MULTISPECIES: protein TolB [Enterobacteriaceae]	3	1	2	3	6	15.6	3.3	3.3	16.3	16.5	93.2	41.9	131.5	156.2	300.1
WP_000445533.1	MULTISPECIES: paraquat-inducible protein B [Enterobacteriaceae]	1	0	0	5	5	4	0	0	16.7	14.7	41.2	0	0	184.7	126.5
WP_000024872.1	MULTISPECIES: multidrug efflux RND transporter permease subunit [Enterobacteriaceae]	7	7	6	29	20	9	8.7	5.5	27.8	24.1	295.6	289.3	216.6	1623.2	884.4
WP_001057453.1	MULTISPECIES: outer membrane protein slp [Enterobacteriaceae]	6	13	10	19	15	50.5	81.4	54.8	81.4	81.4	298.2	631.6	632.4	996.1	856.5
WP_000984796.1	MULTISPECIES: hypothetical protein [Enterobacteriaceae]	1	0	0	0	3	12.1	0	0	0	13.4	16.4	0	0	0	49.4
WP_001295701.1	MULTISPECIES: long-chain fatty acid transporter [Enterobacteriaceae]	3	2	5	5	3	10.8	7	23.5	21.1	10.8	85.5	84.3	225.7	215.3	182.6
WP_001295443.1	MULTISPECIES: lipoprotein [Enterobacteriaceae]	1	2	2	1	1	7	13.4	11.3	7	7	22.6	58.3	50.8	24.6	45.4
WP_000636571.1	MULTISPECIES: NADP-dependent 3-hydroxy acid dehydrogenase YdfG [Enterobacteriaceae]	1	0	0	1	2	8.1	0	0	8.1	8.1	42.8	0	0	55.8	79.4
WP_001023094.1	MULTISPECIES: PTS N-acetylglucosamine EIICBA component [Enterobacteriaceae]	8	11	10	6	13	20.2	26.1	22.8	17	24.4	350.6	419	450.3	214.2	636.4
WP_000337077.1	MULTISPECIES: asparagine synthetase B [glutamine-hydrolyzing] [Enterobacteriaceae]	5	0	3	0	6	18.1	0	11.6	0	21.5	119.5	0	139.5	0	215.2
WP_000024560.1	MULTISPECIES: chaperone modulatory protein CbpM [Enterobacteriaceae]	1	1	1	2	2	18.8	18.8	18.8	44.6	18.8	62.9	56.9	52.8	59.4	113.8
WP_001202329.1	MULTISPECIES: hypothetical protein [Enterobacteriaceae]	1	3	0	2	2	10.4	35.8	0	26.9	20.9	48.2	120.5	0	66.3	83.8
WP_000429104.1	MULTISPECIES: hydrogenase-4 component D [Enterobacteriaceae]	1	0	1	0	1	2.3	0	5	0	2.3	20	0	18	0	34.4
WP_000987005.1	multifunctional conjugation protein TraI [Escherichia coli]	1	0	2	0	2	0.6	0	2	0	1.7	20	0	49.6	0	33.9
WP_001039044.1	MULTISPECIES: osmotically-inducible lipoprotein E [Enterobacteriaceae]	6	6	4	8	7	67	67	37.5	67	67	270.1	339.4	199.3	386	431.9
WP_001281606.1	MULTISPECIES: fimbrial chaperone [Enterobacteriaceae]	1	0	0	0	1	3.2	0	0	0	5.2	20.4	0	0	0	33.1
WP_000865568.1	MULTISPECIES: outer membrane protein C [Enterobacteriaceae]	37	34	38	41	49	86.6	81.5	81.2	88.8	89.9	2426.5	2347.8	2527.9	3993.8	3685.2
WP_000977920.1	MULTISPECIES: outer membrane protein F [Enterobacteriaceae]	24	25	28	19	32	73.8	80.4	83.1	70.4	83.1	1516.4	1442.2	1625.6	1135.1	2228.1
WP_000746151.1	MULTISPECIES: LPS-assembly protein LptD [Enterobacteriaceae]	25	28	30	27	32	42.5	48	48.7	47.8	53.6	1117.9	1328.9	1731.2	1501	1640.9
WP_000776768.1	MULTISPECIES: lipoprotein [Enterobacteriaceae]	3	5	2	7	5	17.9	20.7	8	34.3	30.7	178.2	217.5	145.2	306.3	253.6
WP_001326499.1	MULTISPECIES: arginine exporter protein [Enterobacteriaceae]	1	0	2	0	1	9.1	0	9.1	0	9.1	16.4	0	35.9	0	24.6
WP_000271587.1	membrane protein [Escherichia coli]	1	1	0	1	1	4	4	0	4	4	24.6	21.9	0	23.9	35.8
WP_001311137.1	MULTISPECIES: hypothetical protein [Enterobacteriaceae]	1	1	0	1	1	2.2	2.2	0	2.2	2.2	21	22.1	0	30.6	30.3
WP_000833677.1	transcriptional regulator [Escherichia coli]	1	0	0	1	2	7	0	0	7	7	37.7	0	0	15.6	53.1
WP_001019525.1	MULTISPECIES: LysR family transcriptional regulator [Enterobacteriaceae]	1	0	1	0	1	2.7	0	2.7	0	6.4	16.6	0	15.5	0	23.5
WP_001270260.1	MULTISPECIES: hypothetical protein [Enterobacteriaceae]	2	2	5	3	6	8.5	8.5	8.5	8.5	8.5	162.5	149	193.1	148.6	218.2
WP_000124438.1	MULTISPECIES: ferrichrome-iron receptor FhuA [Enterobacteriaceae]	36	37	35	43	42	60.9	61.2	53.8	63.6	71.2	1681	1867.9	1612.8	2273.7	2243.1
WP_000597196.1	MULTISPECIES: hypothetical protein [Enterobacteriaceae]	7	6	8	9	9	38.7	70.3	38.7	38.7	70.3	558.6	631.1	611	792.7	727.8
WP_000498253.1	MULTISPECIES: osmotically-inducible lipoprotein B [Enterobacteriaceae]	2	2	2	1	2	55.6	55.6	55.6	55.6	58.3	264.5	294.1	249.6	307.2	343.7
WP_000080885.1	MULTISPECIES: cyclic pyranopterin monophosphate synthase accessory protein [Bacteria]	2	1	3	0	2	13	16.8	29.8	0	13	30.9	46	56.7	0	38.2
WP_001091569.1	MULTISPECIES: acyl-CoA thioesterase [Enterobacteriaceae]	9	6	9	8	10	23.9	20.4	23.9	23.9	33	535.1	340.7	656.6	528.9	634.3
WP_000022442.1	MULTISPECIES: large-conductance mechanosensitive channel [Enterobacteriaceae]	1	3	0	2	1	17.6	45.6	0	30.9	13.2	25.2	154.3	0	69.9	30.9
WP_000884361.1	MULTISPECIES: cytochrome bd-I ubiquinol oxidase subunit 1 [Enterobacteriaceae]	6	6	6	4	6	13.2	13.2	11.5	8.8	17.6	270.8	313.9	280.8	192.5	319.2
WP_000965672.1	MULTISPECIES: protein HdeD [Enterobacteriaceae]	2	2	2	2	2	4.2	3.7	3.7	3.7	3.7	58.7	82.7	73.7	93.5	69.8
WP_001442950.1	ribokinase [Escherichia coli]	1	0	0	0	1	7.4	0	0	0	9.4	15.3	0	0	0	18.9
WP_000833174.1	hypothetical protein [Escherichia coli]	7	8	9	8	8	57.4	57.4	57.4	57.4	57.4	434.3	530.6	525.3	538.1	503.7
WP_001139613.1	MULTISPECIES: GTP cyclohydrolase 1 [Enterobacteriaceae]	1	1	0	0	1	3.6	8.1	0	0	4.1	16.2	23.2	0	0	19.9
WP_000750416.1	MULTISPECIES: outer membrane protein A [Enterobacteriaceae]	29	30	33	35	31	75.1	73.4	85.8	85.8	84.1	1895.4	1874.2	2041.2	2229.5	2192
WP_000568275.1	MULTISPECIES: cytochrome bd-I ubiquinol oxidase subunit 2 [Enterobacteriaceae]	1	1	0	0	1	3.7	3.7	0	0	3.7	40.8	49.5	0	0	46.3
WP_000648420.1	MULTISPECIES: murein lipoprotein [Enterobacteriaceae] Lpp	12	12	11	11	16	57.7	51.3	51.3	57.7	57.7	1064.7	1026.8	1065.8	1173.8	1179.3
WP_001160737.1	MULTISPECIES: hypothetical protein [Enterobacteriaceae]	1	3	2	1	1	11.2	48.6	17.8	11.2	11.2	99.7	157.8	118.8	95.2	109.7
WP_001005586.1	MULTISPECIES: phosphoenolpyruvate carboxylase [Enterobacteriaceae]	1	4	1	0	1	1.4	9.7	2.2	0	0.8	15.6	79.1	17.1	0	17.9
WP_001203437.1	MULTISPECIES: outer membrane protein assembly factor BamE [Enterobacteriaceae]	2	2	3	3	3	17.7	17.7	48.7	48.7	48.7	107.5	106.3	152.5	142.8	113.3
WP_001019910.1	membrane protein [Escherichia coli]	7	7	7	8	7	31.9	31.4	31.4	31.9	31.9	317.4	328.3	378	448.1	331.6
WP_001081984.1	MULTISPECIES: multidrug resistance protein MdtE [Enterobacteriaceae]	9	9	3	21	12	40	39	8.3	73.5	53	419.8	420.4	93.3	1020.8	435.1
WP_000735278.1	MULTISPECIES: outer membrane protein TolC [Enterobacteriaceae]	36	33	30	4	32	64.7	70	55.4	12.6	67.1	1850.2	1800	1616.6	212.8	1911.9
WP_000953441.1	MULTISPECIES: fhuE receptor [Enterobacteriaceae]	15	21	23	22	20	33.1	41.8	45.7	39.4	38.3	818.2	1221.7	1250.1	1324.7	844.8
WP_000874226.1	MULTISPECIES: D-methionine-binding lipoprotein MetQ [Enterobacteriaceae]	12	12	11	14	13	65.7	63.1	56.8	66.1	70.1	667.9	656.2	566	737.9	688.7
WP_001177048.1	MULTISPECIES: outer membrane protein assembly factor BamB [Enterobacteriaceae]	5	11	10	12	7	27	33.9	39.3	43.9	26.5	239.9	501.7	501.2	555.9	246.2
WP_000671574.1	MULTISPECIES: inosine-guanosine kinase [Enterobacteriaceae]	1	1	0	1	1	2.8	2.8	0	2.8	2.8	21.1	19	0	18.5	22.5
WP_000187594.1	MULTISPECIES: N-acetylglucosamine repressor [Enterobacteriaceae]	2	0	3	1	2	3.7	0	3.7	3.7	3.7	39.9	0	77.6	43.1	41.3
WP_001295306.1	MULTISPECIES: peptidoglycan-associated lipoprotein [Enterobacteriaceae]	8	15	13	14	8	36.4	69.9	50.9	50.9	36.4	460	936.7	776.7	793	454.5
WP_000601847.1	MULTISPECIES: aminodeoxychorismate synthase [Enterobacteriaceae]	1	1	1	1	1	4.3	4.3	4.3	4.3	4.3	16.4	16.2	15.4	16	16.9
WP_000239596.1	MULTISPECIES: entericidin B [Enterobacteriaceae]	1	1	1	1	1	39.6	39.6	39.6	39.6	39.6	91.3	46.3	89.1	103.8	89.5
WP_000462687.1	MULTISPECIES: aspartate aminotransferase [Enterobacteriaceae]	1	1	0	0	1	2.8	2.8	0	0	3.5	16.6	17.9	0	0	17
WP_001270734.1	MULTISPECIES: lipoprotein [Enterobacteriaceae]	9	13	9	9	12	65.5	68.4	68.4	65.5	67.8	549	661.4	464.9	475.7	528.4
WP_000142799.1	MULTISPECIES: periplasmic pilin chaperone [Enterobacteriaceae]	1	1	1	0	1	7.4	7.4	7.4	0	7.4	16.3	22.1	16.9	0	16.6
WP_000440471.1	MULTISPECIES: chitooligosaccharide deacetylase ChbG [Enterobacteriaceae]	1	0	0	0	1	6.4	0	0	0	6.4	15.2	0	0	0	15.5
WP_001270095.1	MULTISPECIES: hypothetical protein [Enterobacteriaceae]	1	0	0	0	1	4.2	0	0	0	4.2	15.5	0	0	0	15.6
WP_001295296.1	MULTISPECIES: outer membrane protein X [Enterobacteriaceae]	18	16	14	18	16	72.5	71.9	71.9	71.9	72.5	1249.2	887.4	917.3	1370.8	1171.5
WP_000277476.1	calcium-binding protein - extracellular matrix binding protein [Escherichia coli]	35	35	37	38	29	58.7	61.8	55.9	57.9	52.7	1599.6	1652.2	1946.4	2085.1	1496
WP_001300486.1	MULTISPECIES: NAD(P) transhydrogenase subunit alpha [Enterobacteriaceae]	9	11	9	8	9	28	35.9	27.3	30.6	29.2	360.6	531.7	396.6	280.7	336.3
WP_000737226.1	MULTISPECIES: outer membrane protein W [Enterobacteriaceae]	16	9	13	6	13	57.5	46.2	52.4	46.2	57.5	652.5	466.7	633.8	232	605.7
WP_001240896.1	MULTISPECIES: outer membrane protein assembly factor BamA [Enterobacteriaceae]	31	28	28	32	26	43.6	43.6	45.7	47.8	45.7	1479.7	1429.1	1501	1761.2	1358.5
WP_001090844.1	MULTISPECIES: cytoskeleton protein RodZ [Enterobacteriaceae]	1	0	1	0	1	5.9	0	5.3	0	4.5	17.4	0	16.4	0	16.6
WP_000197686.1	MULTISPECIES: outer membrane protein assembly factor BamD [Enterobacteriaceae]	12	11	12	14	10	48.2	53.1	46.9	53.5	44.9	694.6	666.9	631.5	899	625.4
WP_000070621.1	MULTISPECIES: protein ElaB [Enterobacteriaceae]	1	1	1	1	1	16.8	16.8	16.8	16.8	16.8	93.1	83.2	70.5	81.9	84.6
WP_000779831.1	MULTISPECIES: hypothetical protein [Enterobacteriaceae]	5	4	3	5	4	38.9	38.9	28.4	38.9	38.9	257.8	253.9	181	247.8	230.9
WP_000554226.1	MULTISPECIES: membrane protein [Enterobacteriaceae]	2	0	3	0	2	2.7	0	2.7	0	2.7	35.7	0	41.9	0	32.7
WP_000347117.1	MULTISPECIES: crotonobetainyl-CoA dehydrogenase [Enterobacteriaceae]	1	0	1	0	1	5.3	0	5.3	0	5.3	21.1	0	27.7	0	19.6
WP_000973663.1	MULTISPECIES: maltoporin LamB [Enterobacteriaceae]	28	23	29	22	29	76	57.6	65.5	54.7	69.3	1690.3	1401.9	1866	1152.1	1486.5
WP_000489247.1	MULTISPECIES: colicin I receptor [Enterobacteriaceae]	48	52	49	42	42	69.2	70.6	69.5	64.7	71.2	2627.6	2866.7	2883	2311.2	2270.4
WP_001269673.1	MULTISPECIES: hypothetical protein [Enterobacteriaceae]	6	5	6	5	6	25.4	14	32.1	25.4	24.9	404.6	360.6	355	339.1	342.2
WP_001295219.1	MULTISPECIES: cyclic di-GMP phosphodiesterase YhjH [Enterobacteriaceae]	1	0	0	0	1	5.9	0	0	0	5.9	16.9	0	0	0	15.1
WP_001295328.1	MULTISPECIES: nucleoside-specific channel-forming protein tsx [Enterobacteriaceae]	15	16	15	14	13	54.4	54.4	53.7	49.7	59.5	849.7	828.8	846.6	847.1	710.8
WP_000223649.1	hypothetical protein, partial [Escherichia coli]	3	2	6	1	2	8.1	4.6	15.2	2.9	5.8	83.6	91.1	348	64.4	69.9
WP_000164439.1	MULTISPECIES: penicillin-binding protein activator LpoB [Enterobacteriaceae]	6	4	6	4	4	22.5	22.5	26.3	22.5	29.6	290.3	216	193.8	221.8	239.7
WP_000416407.1	MULTISPECIES: valine--tRNA ligase [Enterobacteriaceae]	1	1	0	0	1	2	2.1	0	0	2.3	25.5	39.5	0	0	21.8
WP_000747625.1	MULTISPECIES: lipoprotein [Enterobacteriaceae]	8	8	7	8	7	68.9	68.9	51.6	51.6	51.6	483.6	491.5	502.6	594.1	397.5
WP_000737266.1	MULTISPECIES: porin PhoE [Enterobacteriaceae]	35	35	33	40	33	87.9	86.3	77.3	87.9	78.9	3361.1	3199.4	3107.5	3090.4	2730.8
WP_001184045.1	MULTISPECIES: murein DD-endopeptidase MepM [Enterobacteriaceae]	4	0	0	0	2	5.2	0	0	0	5.2	113.2	0	0	0	92.3
WP_000163771.1	MULTISPECIES: MltA-interacting protein [Enterobacteriaceae] OmpV	19	18	16	15	16	60.5	60.5	60.5	60.5	63.7	1111.3	992.8	900	979.4	895.1
WP_000063125.1	MULTISPECIES: phosphate import ATP-binding protein PstB [Enterobacteriaceae]	1	1	2	0	1	9.7	9.7	8.6	0	8.6	19.2	21.3	34.7	0	16.2
WP_000377224.1	MULTISPECIES: hypothetical protein [Enterobacteriaceae]	1	1	0	1	1	26.6	26.6	0	21.5	26.6	18	17.9	0	16.6	15.2
WP_001300464.1	MULTISPECIES: periplasmic AppA protein [Enterobacteriaceae]	1	0	0	1	1	1.6	0	0	1.6	1.6	18.6	0	0	20.6	15.4
WP_001218776.1	integrase [Escherichia coli]	1	0	1	0	1	1.7	0	1.7	0	1.7	19.6	0	18.3	0	15.9
WP_001034916.1	MULTISPECIES: outer membrane receptor FepA [Enterobacteriaceae]	50	54	58	50	47	73.1	76.9	75.9	71.3	67.7	2682.4	2941.2	3303.1	2711	2067.3
WP_000122013.1	MULTISPECIES: DNA polymerase III subunit tau [Enterobacteriaceae]	2	1	2	0	2	3.3	1.9	3.3	0	3.3	43.5	32.4	59.7	0	33.9
WP_001201829.1	OmpT protease [Escherichia coli]	19	22	25	33	16	60.3	60.3	62.1	68.5	56.8	1117	1345.4	1538.9	1934.7	842
WP_000905040.1	DNA-invertase [Escherichia coli]	4	2	4	3	4	10.3	10.3	10.3	10.3	10.3	93.8	90.6	135.6	87.9	70.9
WP_000558209.1	MULTISPECIES: DUF4156 domain-containing protein [Enterobacteriaceae]	1	2	1	1	1	16.2	30.8	16.2	16.2	16.2	69.3	93.1	45.9	57.2	51.6
WP_001130692.1	MULTISPECIES: outer membrane lipoprotein LolB [Enterobacteriaceae]	10	7	6	6	6	46.9	35.7	35.7	35.7	44	432.4	326.5	301.5	352.5	317.5
WP_000149639.1	MULTISPECIES: branched-chain amino acid transport system 2 carrier protein [Enterobacteriaceae]	1	0	0	0	1	3.2	0	0	0	5.9	22.3	0	0	0	16.4
WP_000634159.1	MULTISPECIES: heat-shock protein [Enterobacteriaceae]	1	0	1	1	1	23.4	0	23.4	23.4	23.4	20.5	0	18.3	15.5	15.1
WP_000850422.1	MULTISPECIES: conjugal transfer protein TraT [Bacteria]	10	7	8	10	8	42	28	32.1	42	32.5	569.3	357.3	397.7	603.5	397.7
WP_000138999.1	uroporphyrinogen III methyltransferase [Escherichia coli]	1	2	0	0	1	5.6	13.2	0	0	4.1	22	30.9	0	0	16
WP_000758077.1	MULTISPECIES: malate:quinone oxidoreductase [Enterobacteriaceae]	2	0	0	2	2	4	0	0	4	4	67.5	0	0	55.4	47.6
WP_001151604.1	MULTISPECIES: D-3-phosphoglycerate dehydrogenase [Enterobacteriaceae]	3	3	0	3	2	9.5	12	0	9.8	9.8	110.1	131.5	0	101	76.9
WP_000357259.1	MULTISPECIES: UDP-N-acetylglucosamine 1-carboxyvinyltransferase [Enterobacteriaceae]	1	0	0	0	1	5.7	0	0	0	3.6	23.5	0	0	0	15.9
WP_000799889.1	MULTISPECIES: membrane protein [Enterobacteriaceae]	1	1	2	1	1	14.9	14.9	49.3	14.9	14.9	32.5	30.6	48.8	36	21.7
WP_001295324.1	MULTISPECIES: MexE family multidrug efflux RND transporter periplasmic adaptor subunit [Enterobacteriaceae]	8	9	10	7	8	36.8	30.7	43.3	34.5	38.5	487.8	422.5	550.2	312.5	315.4
WP_000268615.1	replication protein A [Escherichia coli]	1	0	2	1	1	1.4	0	3.9	1.4	1.4	33.1	0	51.8	15.6	21.5
WP_000009796.1	hypothetical protein [Escherichia coli]	23	8	19	16	11	68.2	29.2	58.5	62.5	55.6	1052.7	526.9	999.9	718.7	659.7
WP_000030537.1	MULTISPECIES: LPS export ABC transporter periplasmic protein LptC [Enterobacteriaceae]	1	0	0	1	1	9.4	0	0	9.4	10.5	30.4	0	0	28.1	19.5
WP_001308392.1	MULTISPECIES: hypothetical protein [Enterobacteriaceae]	4	5	2	2	3	33.8	33.8	24.3	24.3	33.8	322.2	293.8	175.5	188.7	196.3
WP_000829798.1	MULTISPECIES: transcriptional regulator [Enterobacteriaceae]	2	1	1	0	1	5.1	5.1	5.1	0	5.1	43.5	27.9	23.8	0	26
WP_000613008.1	MULTISPECIES: FAD-linked oxidoreductase [Enterobacteriaceae]	1	0	0	1	1	1.9	0	0	1.9	1.7	32.8	0	0	23.1	19.7
WP_000941041.1	MULTISPECIES: propionate catabolism operon regulatory protein PrpR [Enterobacteriaceae]	2	4	0	4	2	3.6	3.6	0	3.6	3.6	71.7	66.5	0	67.7	41.5
WP_001132469.1	MULTISPECIES: multidrug efflux RND transporter permease subunit [Enterobacteriaceae]	20	25	26	14	12	22.8	29	28.7	18	16.6	893.2	1240	1186.1	710.9	502.5
WP_001281881.1	MULTISPECIES: DNA topoisomerase 4 subunit A [Enterobacteriaceae]	1	0	0	1	1	0.9	0	0	0.9	0.9	46.9	0	0	49.3	25.7
WP_000007629.1	MULTISPECIES: preprotein translocase subunit YajC [Enterobacteriaceae]	5	5	5	6	4	45.5	38.2	38.2	38.2	38.2	539.8	530.3	501.3	531.3	282.9
WP_001027942.1	MULTISPECIES: hypothetical protein [Enterobacteriaceae]	2	0	0	1	1	8.6	0	0	4.1	4.1	100.6	0	0	72.3	52.5
WP_000945451.1	fimbrial outer membrane usher protein [Escherichia coli]	1	0	0	0	1	2.3	0	0	0	1.8	30.4	0	0	0	16.2
WP_000963518.1	MULTISPECIES: dihydrolipoyllysine-residue acetyltransferase component of pyruvate dehydrogenase complex [Bacteria]	2	0	0	0	1	5.6	0	0	0	1.7	32.5	0	0	0	17.2
WP_000429386.1	MULTISPECIES: ATP synthase subunit c [Gammaproteobacteria]	1	2	2	2	1	11.4	20.3	20.3	20.3	11.4	30.2	61.7	65.3	59.1	15.7
WP_001295642.1	MULTISPECIES: lipoprotein [Enterobacteriaceae]	4	3	4	3	2	31.4	21.2	31.4	31.4	21.2	291	234	307.3	166.9	144.6
WP_001297320.1	MULTISPECIES: outer membrane protein assembly factor BamC [Enterobacteriaceae]	7	9	8	5	5	33.1	30.8	28.8	26.2	24.1	445.6	435.8	428.5	316	217.8
WP_001231430.1	MULTISPECIES: hypothetical protein [Enterobacteriaceae]	1	0	0	0	1	3.9	0	0	0	3.9	41.2	0	0	0	20.2
WP_001261013.1	MULTISPECIES: lipoprotein [Enterobacteriaceae]	13	10	5	7	7	51.4	49.5	33.8	44.1	42.8	385	340.1	151.6	280.4	183.2
WP_000969372.1	MULTISPECIES: peptidyl-prolyl cis-trans isomerase [Enterobacteriaceae]	2	1	3	3	2	5.3	1.9	4	9.3	4.8	100.9	86.2	99.1	133.1	47.1
WP_000106882.1	MULTISPECIES: guanine/hypoxanthine permease GhxP [Enterobacteriaceae]	2	2	2	1	1	6.7	6.7	6.7	4.5	4.5	110.8	161.4	144.5	56.3	51.6
WP_000302736.1	elongation factor Tu, partial [Escherichia coli]	25	24	23	24	16	68.4	66	66	66	52.6	1510.4	1345.4	1293.8	1350	696.2
WP_000137114.1	tyrosine kinase [Escherichia coli]	2	2	3	0	2	2.1	4.2	4.9	0	4.6	98.6	59.4	96	0	45.4
WP_000107723.1	MULTISPECIES: threonine/serine transporter TdcC [Enterobacteriaceae]	1	0	0	0	1	5	0	0	0	5	35.9	0	0	0	16.2
WP_001340191.1	MULTISPECIES: ATP-dependent helicase DinG [Enterobacteriaceae]	2	1	0	0	1	2.5	1.4	0	0	1.4	37.3	17.1	0	0	16.6
WP_000729117.1	MULTISPECIES: chaperonin GroEL [Enterobacteriaceae]	13	1	4	24	6	33.4	4.6	13.1	54.2	17.9	623.3	56.5	133.4	1030.3	269.8
WP_001295256.1	MULTISPECIES: LPS biosynthesis protein [Enterobacteriaceae]	2	3	1	4	1	6.3	10.3	5.5	14.7	4	45.6	74.5	24.6	131.6	19.7
WP_000850303.1	MULTISPECIES: dimethyl sulfoxide reductase DmsA [Enterobacteriaceae]	2	2	1	2	1	3.2	3.2	1.6	3.4	1.7	101.4	140.5	73.1	89.7	42.7
WP_000378250.1	MULTISPECIES: protein translocase component YidC [Enterobacteriaceae]	7	1	7	1	2	17.9	2.6	19.9	2.7	4.6	290.1	59.5	299.6	68.6	115.5
WP_000079746.1	flagellin [Escherichia coli]	38	32	39	53	20	83.6	70.8	82.7	85.9	58.6	2687.7	1758.1	2594.1	3840.3	1059.8
WP_000190516.1	MULTISPECIES: DUF3053 domain-containing protein [Enterobacteriaceae]	8	10	10	6	3	38.1	42.8	39	28.8	16.9	355.2	543.9	440.6	263.6	140.2
WP_000809774.1	MULTISPECIES: PAS domain-containing two-component system sensor histidine kinase/response regulator [Enterobacteriaceae]	1	1	1	1	1	1	1	1	2.2	1	43.8	19.5	37.8	15.1	17.6
WP_000973360.1	MULTISPECIES: 3-hydroxyadipyl-CoA dehydrogenase [Enterobacteriaceae]	1	1	0	0	1	1.5	1.5	0	0	1.5	40.6	24.6	0	0	16.2
WP_000838944.1	MULTISPECIES: RpoE-regulated lipoprotein [Enterobacteriaceae]	1	1	0	2	1	7.9	7.9	0	23	6.8	58.1	88.9	0	106.5	22.2
WP_001326728.1	MULTISPECIES: MCE domain protein [Enterobacteriaceae]	1	2	2	4	1	0.9	2.7	2.7	7.3	0.9	111.4	105	80.2	174.9	42
WP_000772446.1	MULTISPECIES: protein SopA [Bacteria]	3	1	5	1	1	10.3	4.1	18.8	4.9	2.3	103.6	48.4	290.2	15.3	34.1
WP_001142708.1	MULTISPECIES: type II secretion system protein GspC [Enterobacteriaceae]	1	0	0	0	1	7	0	0	0	3	47.5	0	0	0	15.3
WP_001107467.1	MULTISPECIES: ATP-dependent zinc metalloprotease FtsH [Enterobacteriaceae]	7	10	3	6	3	15.8	24.4	9.5	13.7	9.5	340.8	450.9	165.9	295.2	101.2
WP_000734912.1	hypothetical protein [Escherichia coli]	3	2	1	1	1	26.4	20.9	11.5	11.5	11.5	98.4	106.6	56.6	76.4	28.9
WP_000730252.1	MULTISPECIES: GntR family transcriptional regulator [Enterobacteriaceae]	1	2	0	0	1	3	4.8	0	0	2.4	59.1	45.6	0	0	17.4
WP_000516135.1	MULTISPECIES: molecular chaperone DnaK [Proteobacteria]	1	1	1	4	1	2.4	3.8	2.4	9.6	3	63	16.4	33.2	81.3	17.4
WP_001176745.1	MULTISPECIES: ATP synthase subunit alpha [Enterobacteriaceae]	19	6	11	2	5	48.1	21.2	28.7	5.7	15.2	808	204.9	576.4	72.7	211.1
WP_000738492.1	MULTISPECIES: hypothetical protein [Bacteria]	5	7	6	5	2	52.6	52.6	52.6	52.6	42.3	282.2	296.2	278.2	421	70.7
WP_001296789.1	MULTISPECIES: cellulose biosynthesis protein BcsE [Enterobacteriaceae]	1	0	0	0	1	2.3	0	0	0	4.8	67.6	0	0	0	16.8
WP_000947159.1	MULTISPECIES: magnesium transporter CorA [Enterobacteriaceae]	2	1	3	3	1	12.7	6.3	19.3	19.9	6.6	60.5	37.2	119.3	75.7	15
WP_000829498.1	MULTISPECIES: fumarate reductase iron-sulfur subunit [Enterobacteriaceae]	2	1	1	2	1	11.1	4.5	4.5	17.6	4.5	66.6	59.6	48.2	86.8	16.4
WP_001343688.1	chaperone protein ClpB [Escherichia coli]	4	8	0	12	2	9	18.3	0	21.4	4.4	157.9	317.5	0	650.8	37.2
WP_001031057.1	MULTISPECIES: transcription termination/antitermination protein NusA [Enterobacteriaceae]	2	0	0	1	1	7.7	0	0	3.4	2.4	74.3	0	0	29.1	17.4
WP_001297114.1	MULTISPECIES: peptide ABC transporter substrate-binding protein [Enterobacteriaceae]	6	0	7	2	3	17.5	0	16.6	5.2	5.7	267.9	0	259.6	116.2	61.9
WP_000312488.1	MULTISPECIES: cell division protein FtsH [Enterobacteriaceae]	5	3	4	4	1	23.9	10.3	19.3	13.6	7.2	199.8	83.6	93.8	156.6	44.6
WP_001043325.1	hypothetical protein [Escherichia coli]	3	4	3	0	1	10.6	12.9	7.8	0	2	70.5	95.9	67.8	0	15.7
WP_000769322.1	MULTISPECIES: hypothetical protein [Enterobacteriaceae]	4	8	4	2	1	20.4	38.9	18.5	11.1	6.1	185.7	331	150.1	50.7	40.5
WP_000817030.1	chromosome partitioning protein ParB [Escherichia coli]	1	3	2	0	1	6.2	4.6	4.6	0	4.6	68.5	98.2	46.8	0	15
WP_000036723.1	MULTISPECIES: enolase [Enterobacteriaceae]	15	14	13	14	3	51.6	50.9	50.7	52.5	10.4	926.7	734.2	728.8	895.8	200.2
WP_000124850.1	MULTISPECIES: 50S ribosomal protein L20 [Gammaproteobacteria]	2	1	3	0	1	16.1	7.6	22.9	0	7.6	96.4	51.4	112.3	0	21
WP_000124700.1	MULTISPECIES: elongation factor G [Enterobacteriaceae]	13	11	4	3	5	26.3	26.4	10.2	8.2	13.2	545.1	481.3	108.4	74.8	112.7
WP_000228655.1	MULTISPECIES: mannose permease IID component [Enterobacteriaceae]	11	11	8	2	3	39.6	36.4	18.7	8.5	13.1	540.9	634.3	358.3	101.6	107.5
WP_001309197.1	MULTISPECIES: carbon starvation protein CstA [Enterobacteriaceae]	5	4	4	4	1	10.6	4.7	8.5	4.7	2.2	116.6	120.5	103.3	102.2	22.3
WP_000187791.1	MULTISPECIES: ribonucleoside triphosphate reductase [Enterobacteriaceae]	3	0	0	0	1	4.2	0	0	0	3.1	88.3	0	0	0	16.1
WP_001222883.1	MULTISPECIES: periplasmic dipeptide transporter [Enterobacteriaceae]	7	7	10	0	2	18.3	17	26	0	4.5	361.6	364.8	412.4	0	64.6
WP_001052219.1	MULTISPECIES: ATP synthase subunit b [Enterobacteriaceae]	11	9	10	4	2	51.3	48.7	54.5	31.4	16	702.1	636.2	719.2	263	124.1
WP_001295373.1	MULTISPECIES: cysteine desulfurase IscS [Enterobacteriaceae]	3	1	0	0	1	10.4	4.2	0	0	4.2	108.5	17.1	0	0	18.8
WP_000780912.1	MULTISPECIES: glutaredoxin [Enterobacteriaceae]	3	3	0	6	1	23.3	23.3	0	40	8.8	146.7	141.9	0	211.8	24.9
WP_000591359.1	MULTISPECIES: vitamin B12 transporter BtuB [Enterobacteriaceae]	20	13	23	23	5	50.8	32.9	50	60.9	14.8	866.2	458.7	1086.3	1216.3	146.1
WP_000376337.1	MULTISPECIES: nucleoside permease NupC [Enterobacteriaceae]	3	1	2	1	1	5.5	5.5	9	5.5	5.5	109.5	73.2	118.7	49.5	17.3
WP_000027205.1	MULTISPECIES: arginine transport ATP-binding protein ArtP [Enterobacteriaceae]	2	1	1	1	1	12	8.3	8.3	8.3	8.3	106.4	76	74.4	62.2	15.8
WP_000133044.1	MULTISPECIES: translation initiation factor IF-2 [Enterobacteriaceae]	6	9	1	1	2	13.6	17.4	2.5	3.4	3.3	244.3	323	52.1	56.5	35.3
WP_001125331.1	MULTISPECIES: signal transduction protein [Enterobacteriaceae]	5	3	1	3	1	26.7	23.3	12.6	21.4	8.7	177.5	123.5	53.4	97.5	22.8
WP_001295467.1	MULTISPECIES: phosphoribosylaminoimidazole-succinocarboxamide synthase [Enterobacteriaceae]	11	10	6	8	2	58.2	53.6	32.1	42.6	11.8	600	573.1	225.1	497.7	76.4
WP_001193612.1	outer membrane protease OmpP [Escherichia coli]	5	9	12	17	2	26.3	29.2	38.1	58.7	15.9	295.5	559.4	512.6	845.8	36.8
WP_000153907.1	MULTISPECIES: 5-methyltetrahydropteroyltriglutamate--homocysteine methyltransferase [Enterobacteriaceae]	4	6	12	0	1	10.5	11.8	23.6	0	2.9	140.1	174.7	496.1	0	17.5
WP_000737039.1	MULTISPECIES: ferrous iron transporter B [Enterobacteriaceae]	8	11	9	1	2	13.1	18.8	18.4	1.9	3.4	446.6	519.7	387.8	97.5	55
WP_001292822.1	MULTISPECIES: formate acetyltransferase 1 [Enterobacteriaceae]	32	26	23	23	5	57.1	46.6	40.3	38	11.2	1409.6	1344.6	1031.6	1047.5	168.1
WP_000014036.1	MULTISPECIES: NAD(P) transhydrogenase subunit beta [Enterobacteriaceae]	8	8	5	6	1	28.8	20.1	17.5	20.8	2.8	284.7	332.5	208.5	278	30.7
WP_000034372.1	MULTISPECIES: fructose-bisphosphate aldolase [Enterobacteriaceae]	6	6	3	4	1	28.4	26.2	12.5	20.9	4.7	308.8	320.2	102.4	205.8	30.4
WP_000753946.1	MULTISPECIES: periplasmic serine endoprotease DegP [Enterobacteriaceae]	3	4	1	0	1	10.1	11.2	3.2	0	1.7	175.8	133.8	22.7	0	16.7
WP_001259700.1	MULTISPECIES: phospholipase A1 [Enterobacteriaceae]	7	0	8	3	1	37	0	43.3	14.9	3.8	341.1	0	349.8	145.9	32.3
WP_001138043.1	MULTISPECIES: 30S ribosomal protein S7 [Enterobacteriaceae]	6	4	3	4	1	41	40.4	30.1	30.1	12.8	346.8	265.9	207.2	234	32.5
WP_000475719.1	MULTISPECIES: PTS glucose EIICB component [Enterobacteriaceae]	18	13	14	12	2	39.2	29.6	29.6	28.9	8	831.3	706.5	836	660.9	73.6
WP_001062128.1	MULTISPECIES: S-adenosylmethionine synthase [Enterobacteriaceae]	4	3	3	5	1	19.5	13	13	25.5	5.2	266.4	138.9	178.6	325.8	23.3
WP_000091148.1	MULTISPECIES: pyruvate kinase II [Enterobacteriaceae]	5	0	1	0	1	20.2	0	3.1	0	1.7	204.3	0	38.3	0	16.7
WP_000550695.1	MULTISPECIES: ATP-binding protein, periplasmic, function unknown [Enterobacteriaceae]	4	3	1	0	1	18.4	13.3	3.7	0	5.7	198.1	118.9	30.8	0	16.1
WP_000111269.1	MULTISPECIES: phosphoglycerate kinase [Enterobacteriaceae]	8	8	2	5	1	35.1	35.7	11.6	24.5	3.6	409.9	481.7	95	211.7	33.1
WP_001187559.1	MULTISPECIES: bifunctional purine biosynthesis protein PurH [Enterobacteriaceae]	9	1	5	3	1	19.7	3.4	15.1	5.9	2.6	420.1	37.2	228.9	159.9	32.3
WP_001156181.1	MULTISPECIES: hypothetical protein [Enterobacteriaceae]	4	6	3	1	1	42.7	44.1	35.7	10.5	10.5	196.7	308.8	144.1	59.1	15
WP_000190506.1	MULTISPECIES: ATP synthase subunit beta [Enterobacteriaceae]	28	27	19	1	4	72.4	74.6	50.4	4.6	13.3	1622.6	1495.2	871.3	54.2	119.3
WP_000140327.1	MULTISPECIES: 30S ribosomal protein S1 [Enterobacteriaceae]	12	15	3	14	2	32.7	45.8	4.7	31.6	4.7	566.8	845.8	134.1	765.5	40.2
WP_000579833.1	MULTISPECIES: 50S ribosomal protein L3 [Enterobacteriaceae]	7	4	2	2	1	38.3	33.5	15.3	15.3	4.3	316.6	191.1	119.5	125.3	15
WP_000527955.1	MULTISPECIES: adenylosuccinate synthetase [Enterobacteriaceae]	9	9	9	3	1	35.9	32.6	30.6	15	4.9	436.1	324.7	322.7	118.1	18.1
WP_000091945.1	MULTISPECIES: 50S ribosomal protein L6 [Enterobacteriaceae]	8	5	5	0	1	40.1	29.9	36.2	0	6.8	493.5	222.2	287	0	19
WP_000424395.1	MULTISPECIES: 50S ribosomal protein L4 [Gammaproteobacteria]	12	10	9	5	1	47.8	45.3	40.8	36.8	11.4	570.3	485.2	495.7	299.1	17.5
WP_000301651.1	MULTISPECIES: aldehyde-alcohol dehydrogenase [Enterobacteriaceae]	59	65	44	41	2	64.6	61.2	52.4	55.8	4.3	3079.4	3539.3	2064.1	2106.1	77.3
WP_000263098.1	MULTISPECIES: DNA-directed RNA polymerase subunit beta [Enterobacteriaceae]	92	58	69	6	0	69.2	56.3	54.5	7.5	0	4303.7	2958.6	3605.5	155.8	0
WP_000653944.1	MULTISPECIES: DNA-directed RNA polymerase subunit beta' [Enterobacteriaceae]	33	31	41	1	0	33.8	32.6	38.7	1	0	1646.2	1509.6	2162.8	52.4	0
WP_001126349.1	carbamoyl-phosphate synthase large chain [Escherichia coli]	17	18	12	11	0	26.3	23.5	15.9	17	0	752.8	778.7	498.9	503.4	0
WP_000623140.1	MULTISPECIES: phosphoenolpyruvate-protein phosphotransferase [Enterobacteriaceae]	17	4	1	9	0	48	12.3	3.7	33.4	0	669.7	158.7	34	448.5	0
WP_000150543.1	MULTISPECIES: PTS mannose EIIAB component [Enterobacteriaceae]	15	19	10	3	0	57	62.8	45.2	18.6	0	815.5	896.5	619	134.3	0
WP_001096684.1	MULTISPECIES: 50S ribosomal protein L1 [Enterobacteriaceae]	14	7	9	4	0	57.3	42.7	47	25.6	0	718.8	375.8	534.3	224.1	0
WP_001096200.1	MULTISPECIES: 50S ribosomal protein L5 [Enterobacteriaceae]	13	12	12	6	0	57.5	45.8	49.2	44.7	0	635.6	572.8	609.3	305.7	0
WP_000101055.1	MULTISPECIES: septum site-determining protein MinD [Enterobacteriaceae]	12	3	11	1	0	45.2	12.6	45.2	4.8	0	739.8	98.9	727	29.8	0
WP_000246882.1	MULTISPECIES: 30S ribosomal protein S2 [Enterobacteriaceae]	12	5	5	5	0	57.7	27	32.8	35.3	0	431.5	181.1	210.4	137.4	0
WP_000077805.1	MULTISPECIES: enterobactin synthase component F [Enterobacteriaceae]	11	16	20	11	0	13.5	21.4	24.6	12.8	0	520.6	733.7	825.6	421.2	0
WP_000462776.1	MULTISPECIES: cell division protein FtsZ [Enterobacteriaceae]	11	13	10	2	0	43.6	47.5	44.4	8.6	0	653.3	717.5	426.8	83	0
WP_000845104.1	MULTISPECIES: aspartate--ammonia ligase [Enterobacteriaceae]	10	15	13	1	0	43.3	59.4	54.8	3.9	0	579.1	648.2	591.6	69	0
WP_000381303.1	MULTISPECIES: isochorismate synthase EntC [Enterobacteriaceae]	10	13	13	2	0	41.4	44.2	46.8	9.7	0	379.2	546.6	484.1	59	0
WP_000699006.1	hypothetical protein [Escherichia coli]	10	3	11	0	0	32	9.9	35.3	0	0	404.5	102.5	525.3	0	0
WP_000933776.1	MULTISPECIES: hypothetical protein [Enterobacteriaceae]	10	4	1	0	0	53.1	24.1	9.6	0	0	344.4	92.7	47.3	0	0
WP_001162094.1	MULTISPECIES: DNA-directed RNA polymerase subunit alpha [Gammaproteobacteria]	9	8	7	5	0	43.2	34.3	35.6	23.7	0	446.5	418.8	370.6	218.3	0
WP_001162171.1	MULTISPECIES: metalloprotease PmbA [Enterobacteriaceae]	9	4	4	0	0	30.9	15.8	15.1	0	0	426.6	167	192.2	0	0
WP_001300644.1	MULTISPECIES: zinc uptake system protein ZnuA [Enterobacteriaceae]	8	6	13	2	0	40.6	29.7	47.1	11.3	0	263.5	210.7	507.2	57.8	0
WP_000389818.1	MULTISPECIES: small-conductance mechanosensitive channel [Enterobacteriaceae]	8	7	4	5	0	38.5	36.7	22	25.2	0	445.8	447.7	175.5	373.6	0
WP_000188069.1	MBL fold metallo-hydrolase [Escherichia coli]	8	0	3	0	0	34.3	0	11.2	0	0	436.7	0	169.5	0	0
WP_000896498.1	MULTISPECIES: ATP synthase subunit gamma [Enterobacteriaceae]	8	1	1	1	0	35.5	2.8	3.5	3.5	0	393.8	19	56.8	33.8	0
WP_001007138.1	MULTISPECIES: enterobactin synthase component B [Enterobacteriaceae]	8	6	7	1	0	33.7	19.3	26.3	8.4	0	393.2	274.7	325.6	15.5	0
WP_000086722.1	MULTISPECIES: phosphate acetyltransferase [Enterobacteriaceae]	8	5	3	4	0	19.5	11.6	8	10.2	0	288.9	319.1	146	238.1	0
WP_000527844.1	MULTISPECIES: biopolymer transporter ExbB [Enterobacteriaceae]	7	9	10	6	0	33.6	33.6	36.1	33.6	0	506.8	593.4	498.3	450.4	0
WP_000913396.1	MULTISPECIES: rod shape-determining protein MreB [Gammaproteobacteria]	7	6	8	0	0	24.5	21.9	25.6	0	0	443.9	397.7	427	0	0
WP_001198386.1	MULTISPECIES: trigger factor [Enterobacteriaceae]	7	0	7	1	0	26.6	0	25	4.9	0	393.1	0	419.3	68.1	0
WP_000613955.1	MULTISPECIES: 50S ribosomal protein L14 [Bacteria]	7	7	3	2	0	50.4	50.4	37.4	23.6	0	274.9	326.9	154.7	106.3	0
WP_000529945.1	MULTISPECIES: 30S ribosomal protein S3 [Gammaproteobacteria]	6	5	6	2	0	30.9	30.5	30.5	13.7	0	353.3	378.5	323.7	95.2	0
WP_000510839.1	MULTISPECIES: outer membrane lipid asymmetry maintenance protein MlaD [Enterobacteriaceae]	6	5	3	4	0	50	39.7	24.1	39.7	0	348	262.7	143.3	270.7	0
WP_000052796.1	MULTISPECIES: alkyl hydroperoxide reductase subunit C [Enterobacteriaceae]	6	5	2	3	0	27.8	36.4	15	27.3	0	255	230.7	76.7	94.2	0
WP_001345827.1	MULTISPECIES: hypothetical protein [Enterobacteriaceae]	6	1	4	0	0	26.5	8.2	16	0	0	243.7	45.2	164.3	0	0
WP_000829818.1	MULTISPECIES: 30S ribosomal protein S9 [Gammaproteobacteria]	6	4	3	1	0	30	20.8	20.8	6.2	0	224.7	170	136.8	39.9	0
WP_001207201.1	MULTISPECIES: 50S ribosomal protein L10 [Enterobacteriaceae]	6	4	4	3	0	44.2	30.9	31.5	24.2	0	188	141.8	143.6	85.1	0
WP_000301864.1	MULTISPECIES: 50S ribosomal protein L2 [Gammaproteobacteria]	6	3	4	1	0	20.5	17.2	20.9	8.1	0	135.2	170	173.2	41.6	0
WP_000827360.1	MULTISPECIES: ribonuclease E [Escherichia]	5	7	6	0	0	7.2	10.6	9.1	0	0	268.3	214.8	202	0	0
WP_000130305.1	MULTISPECIES: ATP-dependent Clp protease ATP-binding subunit ClpX [Enterobacteriaceae]	5	1	6	1	0	14.4	7.1	28.5	3.3	0	185.8	21.1	252.7	29.5	0
WP_001300708.1	MULTISPECIES: D-alanyl-D-alanine carboxypeptidase [Enterobacteriaceae]	5	6	0	6	0	19.8	23.2	0	23.5	0	157.1	244.6	0	209.5	0
WP_001196062.1	MULTISPECIES: 50S ribosomal protein L9 [Enterobacteriaceae]	5	5	3	3	0	40.3	40.3	24.8	24.8	0	382	380.2	285.8	219.5	0
WP_000135224.1	MULTISPECIES: 30S ribosomal protein S4 [Enterobacteriaceae]	5	5	3	2	0	28.6	28.6	19.9	15.5	0	327.9	287.5	149.9	56.9	0
WP_000183085.1	UTP--glucose-1-phosphate uridylyltransferase [Escherichia coli]	5	4	2	0	0	22.2	19.9	12.1	0	0	273.8	139	98.4	0	0
WP_001194358.1	MULTISPECIES: two-component system response regulator ArcA [Enterobacteriaceae]	5	0	0	0	0	29.4	0	0	0	0	246.8	0	0	0	0
WP_000235606.1	zinc/cadmium-binding protein [Escherichia coli]	5	5	3	0	0	30.6	30.6	24.1	0	0	215	277.7	137.8	0	0
WP_001295305.1	MULTISPECIES: 2,3-bisphosphoglycerate-dependent phosphoglycerate mutase [Enterobacteriaceae]	5	2	1	3	0	28.4	14	5.6	18.8	0	205	106	26.4	145.4	0
WP_000695215.1	MULTISPECIES: inhibitor of g-type lysozyme [Enterobacteriaceae]	5	5	5	4	0	48.9	49.6	49.6	42.9	0	201.1	241.3	247.6	168.6	0
WP_001092082.1	MULTISPECIES: D-alanyl-D-alanine carboxypeptidase [Enterobacteriaceae]	5	4	0	2	0	19.6	14.1	0	11.2	0	191.9	162.2	0	72.5	0
WP_000588474.1	MULTISPECIES: cell division protein FtsA [Enterobacteriaceae]	5	4	4	0	0	21.2	15.7	21.4	0	0	186.3	150.7	157.2	0	0
WP_001350558.1	MULTISPECIES: 2,3-bisphosphoglycerate-independent phosphoglycerate mutase [Escherichia]	5	0	3	0	0	17.7	0	10.3	0	0	176	0	82.4	0	0
WP_001287516.1	MULTISPECIES: transcription termination/antitermination protein NusG [Enterobacteriaceae]	5	3	3	1	0	36.5	24.9	24.9	7.2	0	146	90.6	77.1	44	0
WP_000505866.1	MULTISPECIES: ribosome-binding ATPase YchF [Enterobacteriaceae]	5	1	5	1	0	21.2	3.6	22.6	3.6	0	144.4	75.2	250.2	38.2	0
WP_001442927.1	pyridoxal phosphate phosphatase [Escherichia coli]	5	0	2	0	0	18.4	0	9.6	0	0	139.7	0	55.6	0	0
WP_001019882.1	MULTISPECIES: protein kinase endogenous substrate unidentified; autokinase [Enterobacteriaceae]	5	3	0	0	0	12.7	8.9	0	0	0	112.3	102.5	0	0	0
WP_000211655.1	MULTISPECIES: serine/threonine transporter SstT [Enterobacteriaceae]	4	8	5	0	0	8.7	17.9	12.6	0	0	161.3	314.3	164	0	0
WP_001029684.1	MULTISPECIES: 30S ribosomal protein S11 [Gammaproteobacteria]	4	6	1	1	0	54.3	54.3	14.7	12.4	0	168.8	274.1	29.4	52.7	0
WP_001295473.1	MULTISPECIES: uracil phosphoribosyltransferase [Enterobacteriaceae]	4	6	2	1	0	39.9	47.6	26	10.6	0	154.1	227.5	63.1	20.2	0
WP_000587933.1	MULTISPECIES: hypothetical protein [Enterobacteriaceae]	4	2	5	1	0	20.6	16.1	31.7	6.7	0	231.5	91.2	208.1	61.4	0
WP_001243437.1	MULTISPECIES: heat-shock protein IbpA [Enterobacteriaceae]	4	4	5	1	0	58.4	40.1	65	8	0	189.9	136.2	212.5	22.2	0
WP_000096011.1	MULTISPECIES: methionine synthase [Enterobacteriaceae]	4	5	2	0	0	5.5	7.9	2.9	0	0	161.9	115	50.4	0	0
WP_000323571.1	MULTISPECIES: universal stress protein A [Gammaproteobacteria]	4	5	5	0	0	41.7	41.7	50	0	0	134.5	287.4	196.5	0	0
WP_000963143.1	MULTISPECIES: protein RecA [Enterobacteriaceae]	4	3	0	0	0	18.4	11.6	0	0	0	257.3	147.7	0	0	0
WP_000742379.1	MULTISPECIES: hypothetical protein [Enterobacteriaceae]	4	2	2	0	0	22	13.8	19.3	0	0	168.6	91.9	62	0	0
WP_000228937.1	MULTISPECIES: G/U mismatch DNA glycosylase [Enterobacteriaceae]	4	0	2	0	0	29.2	0	12.5	0	0	140.2	0	64	0	0
WP_001288587.1	MULTISPECIES: ATP synthase subunit delta [Enterobacteriaceae]	4	3	2	1	0	33.9	29.9	22	13.6	0	137.1	139.5	57.9	29.1	0
WP_000906961.1	MULTISPECIES: transcriptional regulator [Enterobacteriaceae]	4	1	3	1	0	5.5	2.6	6.3	1.3	0	132.4	50.6	66	16.6	0
WP_000151475.1	hypothetical protein [Escherichia coli]	4	0	0	0	0	22.2	0	0	0	0	131.9	0	0	0	0
WP_001008535.1	MULTISPECIES: 3-oxoacyl-ACP reductase [Enterobacteriaceae]	4	3	2	0	0	31.6	24.2	13.9	0	0	118.9	78.7	71.9	0	0
WP_001238914.1	MULTISPECIES: 50S ribosomal protein L15 [Enterobacteriaceae]	3	5	2	2	0	27.1	34.7	18.1	18.8	0	166	286.7	73	80.8	0
WP_000125843.1	MULTISPECIES: enterochelin esterase [Enterobacteriaceae]	3	4	5	0	0	11.2	13.2	14.8	0	0	109.1	94.2	124.6	0	0
WP_000209826.1	MULTISPECIES: NAD(P)H-flavin reductase [Enterobacteriaceae]	3	1	4	0	0	20.6	7.3	27.5	0	0	174.7	19.2	173.6	0	0
WP_000062611.1	MULTISPECIES: 30S ribosomal protein S8 [Gammaproteobacteria]	3	4	0	0	0	22.3	26.2	0	0	0	174.6	196.4	0	0	0
WP_000817178.1	MULTISPECIES: 3-oxoacyl-ACP synthase I [Enterobacteriaceae]	3	3	4	0	0	12.1	11.6	17.2	0	0	95.3	163.1	224.4	0	0
WP_001186650.1	MULTISPECIES: 2,3,4,5-tetrahydropyridine-2,6-dicarboxylate N-succinyltransferase [Enterobacteriaceae]	3	0	1	0	0	14.2	0	5.5	0	0	220.1	0	63.9	0	0
WP_001044513.1	MULTISPECIES: DNA-binding protein HU-alpha [Enterobacteriaceae]	3	3	1	1	0	46.7	46.7	14.4	16.7	0	178.1	191.8	45	47.2	0
WP_000135199.1	MULTISPECIES: 30S ribosomal protein S18 [Gammaproteobacteria]	3	2	2	1	0	37.3	29.3	29.3	16	0	178	107.1	79.8	54.5	0
WP_001094831.1	MULTISPECIES: hypothetical protein [Enterobacteriaceae]	3	1	1	1	0	15.4	10.1	10.1	10.1	0	164.4	85.8	82.9	67.6	0
WP_001181004.1	MULTISPECIES: 30S ribosomal protein S10 [Bacteria]	3	2	2	1	0	32	24.3	24.3	13.6	0	158.6	161.2	152.5	84.2	0
WP_000055909.1	MULTISPECIES: protease TldD [Enterobacteriaceae]	3	2	0	0	0	7.7	7.7	0	0	0	152.9	41	0	0	0
WP_000551807.1	MULTISPECIES: 4-hydroxy-3-methylbut-2-en-1-yl diphosphate synthase (flavodoxin) [Enterobacteriaceae]	3	2	3	0	0	12.1	8.9	12.1	0	0	151.2	70	93.1	0	0
WP_000140647.1	MULTISPECIES: ferric enterobactin transport ATP-binding protein FepC [Enterobacteriaceae]	3	0	0	0	0	16.6	0	0	0	0	143	0	0	0	0
WP_000065253.1	MULTISPECIES: 50S ribosomal protein L19 [Enterobacteriaceae]	3	3	2	1	0	36.5	36.5	23.5	13	0	139.3	162	111.5	32.3	0
WP_001299397.1	MULTISPECIES: dimethyl sulfoxide reductase subunit A [Enterobacteriaceae]	3	2	1	3	0	5	3.3	1.9	5.4	0	136.4	60.6	23.4	141.9	0
WP_000213028.1	MULTISPECIES: dimethyl sulfoxide reductase [Enterobacteriaceae]	3	3	2	1	0	19.5	17.1	11.2	5.9	0	135.5	146.1	86.7	60.5	0
WP_000880198.1	imidazole glycerol phosphate synthase subunit HisF [Escherichia coli]	3	1	1	0	0	13.6	6.2	4.3	0	0	131.8	60.3	52.6	0	0
WP_001199973.1	MULTISPECIES: 7-carboxy-7-deazaguanine synthase [Enterobacteriaceae]	3	2	0	0	0	20.6	13.5	0	0	0	126.1	59.1	0	0	0
WP_000170346.1	MULTISPECIES: glucokinase [Enterobacteriaceae]	3	1	0	0	0	17.1	4	0	0	0	121.6	28.7	0	0	0
WP_000798871.1	MULTISPECIES: Nif3-like dinuclear metal center hexameric protein [Enterobacteriaceae]	3	1	0	0	0	21.9	8.1	0	0	0	120.5	109.8	0	0	0
WP_001295424.1	MULTISPECIES: uridine kinase [Enterobacteriaceae]	3	3	1	0	0	20.2	24.4	4.2	0	0	116.4	92.3	37.3	0	0
WP_001442918.1	glycosyltransferase [Escherichia coli]	3	1	0	0	0	15.3	8.7	0	0	0	101.8	63.7	0	0	0
WP_000283667.1	MULTISPECIES: phosphatase [Enterobacteriaceae]	3	1	1	0	0	24.1	3.7	3.7	0	0	101.8	25	38.8	0	0
WP_000198472.1	3-oxoacyl-ACP synthase [Escherichia coli]	3	2	1	0	0	15.6	10.3	5.1	0	0	100.8	107.8	60.5	0	0
WP_001065370.1	dimethyladenosine transferase [Escherichia coli]	3	0	3	0	0	21.2	0	17.6	0	0	95.6	0	75.9	0	0
WP_000460499.1	MULTISPECIES: L-serine dehydratase alpha chain [Enterobacteriaceae]	3	1	1	0	0	14	8.7	2.5	0	0	94.2	19.4	42.2	0	0
WP_000080087.1	imidazoleglycerol-phosphate dehydratase [Escherichia coli]	3	1	0	1	0	14.1	3.7	0	3.7	0	87.1	38.6	0	15.5	0
WP_001293341.1	MULTISPECIES: ATP-dependent protease ATPase subunit HslU [Enterobacteriaceae]	3	1	2	0	0	10.8	4.5	6.1	0	0	77.4	16.7	38.5	0	0
WP_000919159.1	MULTISPECIES: serine hydroxymethyltransferase [Enterobacteriaceae]	3	0	3	2	0	12.2	0	12.2	9.6	0	73.5	0	71.2	59.9	0
WP_000869178.1	MULTISPECIES: bifunctional protein HldE [Enterobacteriaceae]	3	0	0	0	0	7.3	0	0	0	0	67.5	0	0	0	0
WP_001033694.1	MULTISPECIES: lipoprotein-releasing system ATP-binding protein LolD [Enterobacteriaceae]	3	1	0	0	0	15.5	6	0	0	0	66.5	69.6	0	0	0
WP_001295554.1	MULTISPECIES: polyribonucleotide nucleotidyltransferase [Enterobacteriaceae]	3	1	0	0	0	8	3.9	0	0	0	57.5	56.2	0	0	0
WP_000832434.1	hypothetical protein [Escherichia coli]	2	4	4	10	0	4.1	6.8	8.7	20.4	0	55.2	199.4	158.4	341.4	0
WP_000940121.1	MULTISPECIES: 30S ribosomal protein S5 [Gammaproteobacteria]	2	8	3	0	0	15.6	57.5	25.7	0	0	71.6	486.3	133.6	0	0
WP_000090775.1	MULTISPECIES: 30S ribosomal protein S13 [Enterobacteriaceae]	2	5	2	3	0	26.3	41.5	26.3	26.3	0	156.9	268.7	132.7	209.1	0
WP_001192973.1	MULTISPECIES: fumarate reductase flavoprotein subunit [Enterobacteriaceae]	2	5	3	2	0	5.5	11.3	6	6	0	46.4	131.8	49.7	76.5	0
WP_000271401.1	MULTISPECIES: 50S ribosomal protein L21 [Enterobacteriaceae]	2	3	4	0	0	35	41.7	35	0	0	110.4	110.4	142.3	0	0
WP_000941212.1	MULTISPECIES: 50S ribosomal protein L16 [Enterobacteriaceae]	2	4	1	0	0	22.1	32.4	11.8	0	0	88.8	206.9	65.2	0	0
WP_000074527.1	MULTISPECIES: glutamate--pyruvate aminotransferase AlaA [Enterobacteriaceae]	2	1	4	0	0	5.7	5.7	11.9	0	0	64.7	54.4	125.9	0	0
WP_000409205.1	MULTISPECIES: ancillary SecYEG translocon subunit [Enterobacteriaceae]	2	3	4	4	0	23.8	29.6	33	29.6	0	58	172.5	113.9	161.9	0
WP_000447529.1	MULTISPECIES: 50S ribosomal protein L22 [Gammaproteobacteria]	2	3	2	2	0	30.9	30.9	30.9	20	0	137.6	172.5	148.2	57.2	0
WP_000242755.1	MULTISPECIES: cAMP-activated global transcriptional regulator CRP [Enterobacteriaceae]	2	3	2	3	0	10.5	14.8	10.5	14.3	0	111.7	188.6	96.8	154.2	0
WP_000224099.1	MULTISPECIES: LPS export ABC transporter ATP-binding protein [Enterobacteriaceae]	2	3	1	2	0	16.6	19.5	8.3	14.1	0	108	110.9	17.2	50.9	0
WP_000026826.1	enterobactin synthase subunit E [Escherichia coli]	2	0	3	0	0	5.8	0	8.2	0	0	107.3	0	148.2	0	0
WP_001700733.1	MULTISPECIES: translation initiation factor IF-3 [Enterobacteriaceae]	2	3	1	0	0	17.8	17.8	8.3	0	0	103.7	104.1	62.5	0	0
WP_001295270.1	MULTISPECIES: hypothetical protein [Enterobacteriaceae]	2	3	2	2	0	25	34.8	25	25	0	100	181	125.8	74.8	0
WP_000854447.1	MULTISPECIES: PTS fructose EIIBC component [Enterobacteriaceae]	2	3	1	0	0	5.7	9.6	5.7	0	0	99.2	146.4	76.8	0	0
WP_000007523.1	MULTISPECIES: 5,10-methylenetetrahydrofolate reductase [Enterobacteriaceae]	2	0	0	0	0	11.1	0	0	0	0	168.2	0	0	0	0
WP_001085926.1	MULTISPECIES: 50S ribosomal protein L11 [Enterobacteriaceae]	2	2	1	1	0	19.7	16.9	9.9	9.9	0	148.6	120.8	92.6	48.6	0
WP_000023565.1	MULTISPECIES: flavin mononucleotide phosphatase YbjI [Enterobacteriaceae]	2	1	1	0	0	11.4	5.9	8.5	0	0	117.5	33.9	16.6	0	0
WP_000522247.1	MULTISPECIES: glucose-specific phosphotransferase enzyme IIA component [Enterobacteriaceae]	2	2	1	1	0	17.8	17.8	8.3	8.3	0	116.7	100.9	19.9	38	0
WP_000729185.1	MULTISPECIES: 50S ribosomal protein L24 [Enterobacteriaceae]	2	2	2	0	0	26.9	26.9	26	0	0	116.1	109	103.6	0	0
WP_000024939.1	MULTISPECIES: ketol-acid reductoisomerase [Enterobacteriaceae]	2	0	0	0	0	6.9	0	0	0	0	116.1	0	0	0	0
WP_000431381.1	MULTISPECIES: RNA chaperone ProQ [Enterobacteriaceae]	2	0	0	0	0	12.9	0	0	0	0	108.8	0	0	0	0
WP_001054527.1	MULTISPECIES: transcription termination factor Rho [Enterobacteriaceae]	2	1	1	0	0	10.3	5.3	5.3	0	0	106.8	46.1	64.3	0	0
WP_001216368.1	MULTISPECIES: 50S ribosomal protein L17 [Enterobacteriaceae]	2	2	0	0	0	19.7	19.7	0	0	0	105.7	107.6	0	0	0
WP_000145975.1	MULTISPECIES: ribosomal RNA large subunit methyltransferase E [Enterobacteriaceae]	2	0	1	0	0	19.6	0	5.7	0	0	104.2	0	20.8	0	0
WP_000168305.1	MULTISPECIES: single-stranded DNA-binding protein [Enterobacteriaceae]	2	2	1	1	0	13.5	13.5	7.9	7.9	0	102.8	81.9	25.4	15.9	0
WP_000213098.1	MULTISPECIES: dimethyl sulfoxide reductase subunit B [Enterobacteriaceae]	2	0	0	0	0	11.2	0	0	0	0	102.4	0	0	0	0
WP_001118464.1	MULTISPECIES: molecular chaperone DnaJ [Enterobacteriaceae]	2	2	0	0	0	12	12	0	0	0	99.4	125.8	0	0	0
WP_000100932.1	MULTISPECIES: dipeptide and tripeptide permease A [Enterobacteriaceae]	2	2	2	2	0	6	6	6	6	0	98.7	119.9	105	112	0
WP_000884639.1	MULTISPECIES: acetyl-CoA carboxylase biotin carboxylase subunit [Enterobacteriaceae]	2	1	0	0	0	6.7	3.3	0	0	0	95.3	24.4	0	0	0
WP_000003377.1	MULTISPECIES: protein-export protein SecB [Enterobacteriaceae]	2	1	0	0	0	12.9	12.9	0	0	0	89	56.4	0	0	0
WP_000276253.1	hypothetical protein [Escherichia coli]	2	0	1	0	0	11.7	0	11.3	0	0	88.7	0	18.6	0	0
WP_001307062.1	MULTISPECIES: colicin transporter [Enterobacteriaceae]	2	2	0	1	0	14.5	11.9	0	7.9	0	87.1	60.3	0	57.2	0
WP_001158931.1	MULTISPECIES: iron(3+)-hydroxamate import ATP-binding protein FhuC [Enterobacteriaceae]	2	0	1	1	0	14	0	8.3	9.4	0	87.1	0	29.9	16.3	0
WP_000347651.1	MULTISPECIES: 2,3-dihydro-2,3-dihydroxybenzoate dehydrogenase [Enterobacteriaceae]	2	1	0	0	0	14.9	6.5	0	0	0	86.6	67	0	0	0
WP_000617723.1	MULTISPECIES: cell division ATP-binding protein FtsE [Enterobacteriaceae]	2	0	0	0	0	18.5	0	0	0	0	83.8	0	0	0	0
WP_001336050.1	MULTISPECIES: phosphoribosylformylglycinamidine cyclo-ligase [Enterobacteriaceae]	2	2	0	0	0	11.3	11	0	0	0	79.8	100.6	0	0	0
WP_001298109.1	MULTISPECIES: ribose-phosphate pyrophosphokinase [Enterobacteriaceae]	2	2	1	0	0	8.3	7.9	4.1	0	0	79.8	73	27.9	0	0
WP_000611335.1	MULTISPECIES: transcriptional regulator [Enterobacteriaceae]	2	1	1	0	0	11.5	6	6	0	0	79.3	58.4	31.6	0	0
WP_000072067.1	MULTISPECIES: DNA gyrase subunit B [Enterobacteriaceae]	2	1	1	0	0	4.6	2.6	2.5	0	0	78.7	61.2	42.3	0	0
WP_000531594.1	MULTISPECIES: Fe3+/spermidine/putrescine ABC transporter ATP-binding protein [Enterobacteriaceae]	2	0	0	0	0	8.7	0	0	0	0	78	0	0	0	0
WP_000506490.1	MULTISPECIES: enoyl-ACP reductase [NADH] [Enterobacteriaceae]	2	2	1	0	0	9.5	9.5	9.9	0	0	77	79	16	0	0
WP_000785722.1	MULTISPECIES: hypothetical protein [Enterobacteriaceae]	2	1	0	0	0	14.9	9	0	0	0	75.7	16.3	0	0	0
WP_000805497.1	MULTISPECIES: 3-methyl-2-oxobutanoate hydroxymethyltransferase [Enterobacteriaceae]	2	2	1	0	0	13.6	16.7	12.9	0	0	69.4	74.5	21.7	0	0
WP_000591795.1	MULTISPECIES: ATP-dependent 6-phosphofructokinase [Enterobacteriaceae]	2	2	0	0	0	13.8	13.8	0	0	0	67.1	66	0	0	0
WP_000873894.1	MULTISPECIES: endonuclease IV with intrinsic 3''-5'' exonuclease activity [Enterobacteriaceae]	2	1	1	0	0	11.9	7.4	7.4	0	0	64.4	32.8	20.6	0	0
WP_000811065.1	MULTISPECIES: 2-dehydro-3-deoxyphosphooctonate aldolase [Enterobacteriaceae]	2	0	1	0	0	14.1	0	10.2	0	0	61.7	0	19	0	0
WP_000162740.1	MULTISPECIES: tRNA-2-methylthio-N(6)-dimethylallyladenosine synthase [Enterobacteriaceae]	2	0	2	0	0	6.5	0	7.8	0	0	57	0	115.5	0	0
WP_000210739.1	MULTISPECIES: 3-hydroxyacyl-ACP dehydratase [Enterobacteriaceae]	2	1	0	0	0	23.8	10.6	0	0	0	53.4	52.8	0	0	0
WP_001295681.1	MULTISPECIES: LPS export ABC transporter permease LptG [Enterobacteriaceae]	2	1	1	0	0	11.9	4.4	4.4	0	0	52.8	16.2	16.4	0	0
WP_000220867.1	MULTISPECIES: hypothetical protein [Enterobacteriaceae]	2	2	1	1	0	7.1	5.9	3.7	3.7	0	51.9	64.6	27.5	15.7	0
WP_001351917.1	carbamoyl phosphate synthase small subunit [Escherichia coli]	2	1	1	0	0	8.4	3.9	3.9	0	0	51.1	49.8	31.3	0	0
WP_000436922.1	MULTISPECIES: protein kinase-like domain protein [Enterobacteriaceae]	2	0	1	0	0	9.1	0	5.7	0	0	51.1	0	27	0	0
WP_000949265.1	MULTISPECIES: CDP-diacylglycerol--serine O-phosphatidyltransferase [Enterobacteriaceae]	2	0	0	0	0	4.9	0	0	0	0	50.9	0	0	0	0
WP_000900941.1	MULTISPECIES: membrane-anchored protein, function unknown [Enterobacteriaceae]	2	0	0	1	0	4.4	0	0	1.9	0	48.8	0	0	34.5	0
WP_001299799.1	MULTISPECIES: patatin [Enterobacteriaceae]	2	1	0	0	0	8.7	5.9	0	0	0	47.1	46.2	0	0	0
WP_000045177.1	MULTISPECIES: uridine phosphorylase [Enterobacteriaceae]	2	0	0	0	0	18.6	0	0	0	0	46.3	0	0	0	0
WP_001272991.1	ABC transporter ATPase [Escherichia coli]	2	1	1	0	0	17.2	4.8	5.6	0	0	46.1	31.3	25.3	0	0
WP_000253842.1	MULTISPECIES: two-component system sensor histidine kinase [Escherichia]	2	0	0	0	0	3.8	0	0	0	0	41.9	0	0	0	0
WP_000084590.1	MULTISPECIES: deferrochelatase/peroxidase [Enterobacteriaceae]	2	0	1	1	0	6	0	6	6	0	38.4	0	27.2	19.4	0
WP_000878968.1	MULTISPECIES: diguanylate cyclase [Enterobacteriaceae]	2	1	0	1	0	8.3	8.3	0	8.3	0	37.6	17.5	0	20.6	0
WP_001086539.1	MULTISPECIES: ribosomal RNA large subunit methyltransferase K/L [Enterobacteriaceae]	2	1	0	0	0	4.4	1.6	0	0	0	37.6	15.8	0	0	0
WP_001335988.1	MULTISPECIES: oxidoreductase [Enterobacteriaceae]	2	0	0	0	0	3.7	0	0	0	0	36.9	0	0	0	0
WP_000443530.1	MULTISPECIES: dehydrogenase [Enterobacteriaceae]	2	0	0	0	0	8.3	0	0	0	0	35.9	0	0	0	0
WP_000007101.1	MULTISPECIES: ATP-dependent RNA helicase RhlE [Enterobacteriaceae]	2	1	1	0	0	5.5	4	4.6	0	0	33.7	34.3	15.3	0	0
WP_001200579.1	MULTISPECIES: dnaJ-like protein DjlA [Enterobacteriaceae]	2	0	2	0	0	5.9	0	9.6	0	0	33.5	0	35.8	0	0
WP_000176782.1	MULTISPECIES: trimethylamine N-oxide reductase I catalytic subunit [Enterobacteriaceae]	2	0	0	0	0	4.7	0	0	0	0	32	0	0	0	0
WP_000939212.1	MULTISPECIES: ferrodoxin-like lipoprotein [Enterobacteriaceae]	1	7	7	6	0	5.8	33.8	33.8	32.9	0	41.4	273.8	296.1	193.9	0
WP_000806177.1	MULTISPECIES: orotate phosphoribosyltransferase [Enterobacteriaceae]	1	6	1	1	0	9.4	34.3	7	9.4	0	49.5	272.4	61	37.3	0
WP_001226386.1	hydrolase [Escherichia coli]	1	0	4	5	0	3.8	0	14.8	14.4	0	45.1	0	118.7	202.8	0
WP_001295325.1	MULTISPECIES: lon protease [Enterobacteriaceae]	1	5	0	3	0	2.3	9.2	0	3.7	0	33.7	158.3	0	68.8	0
WP_000402207.1	MULTISPECIES: sodium:proton antiporter [Enterobacteriaceae]	1	4	1	2	0	2.4	9.1	2.4	5.5	0	39.5	134.3	67.9	98.8	0
WP_000135625.1	MULTISPECIES: ATP synthase subunit a [Enterobacteriaceae]	1	4	3	1	0	8.5	14.8	9.2	8.5	0	29.3	131.3	115.2	26.4	0
WP_050413663.1	alcohol dehydrogenase [Escherichia coli]	1	0	3	1	0	5.5	0	16.2	5.2	0	49	0	127.9	15.2	0
WP_001061917.1	MULTISPECIES: transcriptional regulator [Gammaproteobacteria]	1	1	3	2	0	11.1	7.4	26.4	15.3	0	31	33.1	119.2	117.6	0
WP_000049367.1	MULTISPECIES: ribosomal protein S12 methylthiotransferase RimO [Enterobacteriaceae]	1	0	3	0	0	5.2	0	12.7	0	0	26.9	0	78.9	0	0
WP_000278509.1	MULTISPECIES: universal stress protein G [Enterobacteriaceae]	1	0	3	0	0	14.1	0	38	0	0	19.5	0	100.8	0	0
WP_000273290.1	MULTISPECIES: fructose-1-phosphate phosphatase YqaB [Enterobacteriaceae]	1	2	0	0	0	10.6	18.1	0	0	0	101.6	31.2	0	0	0
WP_000077873.1	MULTISPECIES: catalase HPII [Enterobacteriaceae]	1	2	0	0	0	1.5	2.9	0	0	0	89.3	145.2	0	0	0
WP_000254708.1	MULTISPECIES: protein-L-isoaspartate O-methyltransferase [Enterobacteriaceae]	1	2	0	0	0	6.2	12	0	0	0	77.7	88.2	0	0	0
WP_000818114.1	MULTISPECIES: elongation factor Ts [Enterobacteriaceae]	1	1	2	1	0	4.9	6	12.4	6	0	77.5	40.1	87.1	35.3	0
WP_000439331.1	MULTISPECIES: hypothetical protein [Enterobacteriaceae]	1	2	0	0	0	6.1	15.2	0	0	0	56.2	114.5	0	0	0
WP_000065430.1	MULTISPECIES: modulator of drug activity B [Enterobacteriaceae]	1	0	0	2	0	6.2	0	0	6.2	0	44.2	0	0	35.5	0
WP_001299507.1	MULTISPECIES: inosine-5-monophosphate dehydrogenase [Enterobacteriaceae]	1	0	2	0	0	7	0	13.1	0	0	42.9	0	65.2	0	0
WP_000424181.1	MULTISPECIES: methylglyoxal synthase [Enterobacteriaceae]	1	2	1	1	0	13.8	13.8	13.8	13.8	0	42.4	81.2	60.5	41	0
WP_000139543.1	MULTISPECIES: ATP-dependent RNA helicase HrpA [Enterobacteriaceae]	1	2	1	1	0	1.1	1.9	1.1	1.5	0	41.4	83.8	57.6	38.6	0
WP_000355479.1	hypothetical protein [Escherichia coli]	1	1	2	1	0	4.7	5.8	10.5	5.8	0	38.3	17.5	73.1	16.2	0
WP_000994973.1	MULTISPECIES: N-succinylarginine dihydrolase [Enterobacteriaceae]	1	2	1	0	0	1.8	5.6	1.8	0	0	38.2	84	55.2	0	0
WP_000406488.1	MULTISPECIES: exu regulon transcriptional regulator [Enterobacteriaceae]	1	0	2	0	0	7.4	0	13.6	0	0	37.3	0	35.2	0	0
WP_000046749.1	MULTISPECIES: energy-dependent translational throttle protein EttA [Enterobacteriaceae]	1	0	2	2	0	2.2	0	4.7	4.9	0	34.9	0	67	89.2	0
WP_000450476.1	MULTISPECIES: serine transporter [Enterobacteriaceae]	1	2	2	2	0	4.7	4.7	4.7	4.7	0	33.9	56.5	108.1	43.1	0
WP_001384057.1	MULTISPECIES: NADH-quinone oxidoreductase subunit C/D [Enterobacteriaceae]	1	1	2	0	0	3.2	3.2	7	0	0	33.7	28	49	0	0
WP_000083065.1	MULTISPECIES: hydrogenase-2 large chain [Enterobacteriaceae]	1	2	0	1	0	3	5.3	0	1.6	0	26	34.3	0	16.7	0
WP_000129550.1	MULTISPECIES: fructose-bisphosphate aldolase [Escherichia]	1	2	0	0	0	3.1	6.9	0	0	0	25.6	112.1	0	0	0
WP_000228346.1	MULTISPECIES: D-serine/D-alanine/glycine transporter [Enterobacteriaceae]	1	1	1	2	0	2.8	2.8	2.8	3.6	0	20.3	46.3	46.1	57.2	0
WP_001295575.1	MULTISPECIES: RNA binding protein [Enterobacteriaceae]	1	2	1	1	0	6.3	11.7	4.9	4.9	0	18.7	68.8	47	18.5	0
WP_000179165.1	MULTISPECIES: maltose/maltodextrin import ATP-binding protein MalK [Enterobacteriaceae]	1	1	2	0	0	4.9	6.2	11.9	0	0	16.6	64.9	85.9	0	0
WP_000202996.1	MULTISPECIES: Mn2+/Zn2+ABC transporter ATP-binding protein [Enterobacteriaceae]	1	2	0	0	0	5.6	10.4	0	0	0	16.2	98.9	0	0	0
WP_001295442.1	MULTISPECIES: flagellar L-ring protein [Enterobacteriaceae]	1	0	0	2	0	12.1	0	0	12.9	0	16.1	0	0	74	0
WP_001240712.1	MULTISPECIES: biopolymer transporter ExbD [Enterobacteriaceae]	1	2	1	0	0	16.3	19.9	19.9	0	0	15.8	61.1	22.4	0	0
WP_000735412.1	MULTISPECIES: sensor protein PhoQ [Enterobacteriaceae]	1	2	2	1	0	4.3	4.3	4.3	4.3	0	15.5	53.7	37.8	42.3	0
WP_001382153.1	MULTISPECIES: hypothetical protein [Enterobacteriaceae]	1	1	2	1	0	1.3	1.3	1.8	1.3	0	15.2	30	55.5	35	0
WP_000091955.1	MULTISPECIES: 50S ribosomal protein L28 [Enterobacteriaceae]	1	0	1	1	0	12.8	0	12.8	12.8	0	94.5	0	83.9	75.9	0
WP_000406926.1	MULTISPECIES: mannose permease IIC component [Enterobacteriaceae]	1	1	1	0	0	4.5	4.5	4.5	0	0	86.2	72.6	61.3	0	0
WP_000331549.1	MULTISPECIES: ferric iron reductase involved in ferric hydroximate transport [Enterobacteriaceae]	1	0	0	0	0	4.6	0	0	0	0	78.8	0	0	0	0
WP_001140251.1	MULTISPECIES: peptidyl-prolyl cis-trans isomerase [Gammaproteobacteria]	1	1	1	0	0	10.8	10.8	10.8	0	0	74.4	75.5	91.5	0	0
WP_000938597.1	ATP-dependent RNA helicase HrpB [Escherichia coli]	1	0	0	0	0	0.8	0	0	0	0	74.2	0	0	0	0
WP_000994417.1	MULTISPECIES: flagellar MS-ring protein [Enterobacteriaceae]	1	0	0	0	0	2.5	0	0	0	0	72.3	0	0	0	0
WP_000494183.1	MULTISPECIES: 50S ribosomal protein L25 [Enterobacteriaceae]	1	1	1	1	0	16	16	16	16	0	70.7	52.9	56	49.4	0
WP_000937912.1	MULTISPECIES: exodeoxyribonuclease 7 large subunit [Enterobacteriaceae]	1	1	0	0	0	1.5	1.5	0	0	0	70.3	31.4	0	0	0
WP_001295260.1	MULTISPECIES: protein translocase TatA [Bacteria]	1	1	1	1	0	14.6	14.6	14.6	14.6	0	64.5	62	59.6	70.7	0
WP_001033722.1	MULTISPECIES: two-component system response regulator [Enterobacteriaceae]	1	0	0	1	0	6.5	0	0	8.2	0	61	0	0	41.6	0
WP_000349855.1	MULTISPECIES: siroheme synthase [Enterobacteriaceae]	1	0	0	0	0	2	0	0	0	0	57.1	0	0	0	0
WP_000628243.1	MULTISPECIES: pyruvate-flavodoxin oxidoreductase [Enterobacteriaceae]	1	0	1	0	0	0.9	0	2.6	0	0	55.6	0	44.1	0	0
WP_001291772.1	MULTISPECIES: glycine--tRNA ligase subunit beta [Enterobacteriaceae]	1	1	0	1	0	3	3	0	3	0	55	62.3	0	21.2	0
WP_000257278.1	MULTISPECIES: elongation factor P [Enterobacteriaceae]	1	1	1	1	0	6.4	6.4	6.4	6.4	0	54.9	51.8	53.1	52.2	0
WP_000758956.1	MULTISPECIES: chaperone protein Skp [Enterobacteriaceae]	1	1	0	0	0	9.9	9.9	0	0	0	54.8	21	0	0	0
WP_000970102.1	MULTISPECIES: phosphoribosylformylglycinamidine synthase [Enterobacteriaceae]	1	0	0	0	0	0.6	0	0	0	0	52.1	0	0	0	0
WP_000019827.1	MULTISPECIES: nitrate/nitrite transporter NarK [Enterobacteriaceae]	1	0	1	1	0	5	0	5	4.3	0	51.8	0	52.8	97.1	0
WP_000006797.1	MULTISPECIES: 1-deoxy-D-xylulose-5-phosphate synthase [Enterobacteriaceae]	1	0	0	0	0	1.9	0	0	0	0	51.4	0	0	0	0
WP_000226815.1	MULTISPECIES: GTP pyrophosphokinase [Enterobacteriaceae]	1	1	1	0	0	2.6	2.6	2.6	0	0	50.2	15.7	40.8	0	0
WP_001274021.1	MULTISPECIES: 30S ribosomal protein S20 [Enterobacteriaceae]	1	1	0	0	0	12.6	12.6	0	0	0	49.8	55.6	0	0	0
WP_001301269.1	MULTISPECIES: primosomal protein N' [Enterobacteriaceae]	1	0	1	0	0	1.6	0	3.1	0	0	49.8	0	34.6	0	0
WP_000818601.1	MULTISPECIES: nucleoid occlusion factor SlmA [Enterobacteriaceae]	1	0	1	0	0	7.1	0	7.1	0	0	48.8	0	36.9	0	0
WP_000358960.1	MULTISPECIES: 50S ribosomal protein L18 [Enterobacteriaceae]	1	1	0	0	0	19.7	19.7	0	0	0	48.6	64.8	0	0	0
WP_001442954.1	lysogenization regulator [Escherichia coli]	1	1	1	0	0	7	7	7	0	0	48.4	56.5	56.8	0	0
WP_000013046.1	MULTISPECIES: aspartate carbamoyltransferase catalytic subunit [Enterobacteriaceae]	1	1	0	0	0	5.8	3.9	0	0	0	48.3	34.8	0	0	0
WP_001216325.1	MULTISPECIES: triosephosphate isomerase [Enterobacteriaceae]	1	0	0	0	0	9.4	0	0	0	0	48	0	0	0	0
WP_000228473.1	MULTISPECIES: leucine-responsive regulatory protein [Enterobacteriaceae]	1	1	0	0	0	9.1	9.1	0	0	0	47.9	60.5	0	0	0
WP_001076742.1	MULTISPECIES: ferrous iron and zinc transporter [Enterobacteriaceae]	1	0	0	0	0	9	0	0	0	0	46.8	0	0	0	0
WP_001275702.1	MULTISPECIES: protein translocase subunit SecE [Enterobacteriaceae]	1	1	0	0	0	7.1	7.1	0	0	0	46.2	46.3	0	0	0
WP_001442993.1	3-oxoacyl-ACP synthase [Escherichia coli]	1	0	0	0	0	5.7	0	0	0	0	46.1	0	0	0	0
WP_000934822.1	MULTISPECIES: preprotein translocase subunit SecD [Enterobacteriaceae]	1	1	0	0	0	2.1	2.1	0	0	0	45.2	34	0	0	0
WP_000802080.1	MULTISPECIES: lipoprotein NlpI [Enterobacteriaceae]	1	0	0	0	0	5.4	0	0	0	0	44.3	0	0	0	0
WP_000215139.1	MULTISPECIES: 2-amino-4-hydroxy-6-hydroxymethyldihydropteridine pyrophosphokinase [Enterobacteriaceae]	1	0	0	0	0	21.4	0	0	0	0	44.2	0	0	0	0
WP_001340434.1	MULTISPECIES: protein CbrA [Enterobacteriaceae]	1	0	0	0	0	2.3	0	0	0	0	44	0	0	0	0
WP_000771748.1	MULTISPECIES: protein UshA [Enterobacteriaceae]	1	0	0	0	0	2.5	0	0	0	0	42.1	0	0	0	0
WP_001087212.1	hypothetical protein [Escherichia coli]	1	0	0	1	0	3.4	0	0	3.4	0	41.5	0	0	16.1	0
WP_000174677.1	MULTISPECIES: sigma factor-binding protein Crl [Enterobacteriaceae]	1	0	0	0	0	14.3	0	0	0	0	41.5	0	0	0	0
WP_000031415.1	MULTISPECIES: hypothetical protein [Enterobacteriaceae]	1	1	1	1	0	15.8	15.8	15.8	15.8	0	40.6	61.4	31.4	86	0
WP_001310597.1	MULTISPECIES: maltodextrin glucosidase [Enterobacteriaceae]	1	0	1	0	0	1.2	0	1.2	0	0	40.1	0	17.5	0	0
WP_000505119.1	MULTISPECIES: sensor histidine kinase [Enterobacteriaceae]	1	0	0	0	0	1	0	0	0	0	40	0	0	0	0
WP_001299041.1	MULTISPECIES: glucosyltransferase [Enterobacteriaceae]	1	0	0	0	0	2.2	0	0	0	0	39.8	0	0	0	0
WP_001295174.1	MULTISPECIES: DUF883 domain-containing protein [Enterobacteriaceae]	1	1	1	1	0	23.9	23.9	23.9	23.9	0	39.6	47.1	59.2	70	0
WP_001021161.1	MULTISPECIES: 6,7-dimethyl-8-ribityllumazine synthase [Gammaproteobacteria]	1	0	0	0	0	12.2	0	0	0	0	39.5	0	0	0	0
WP_001235649.1	MULTISPECIES: multidrug resistance-like ATP-binding protein MdlA [Enterobacteriaceae]	1	0	0	0	0	2	0	0	0	0	39.3	0	0	0	0
WP_000902780.1	MULTISPECIES: Low-affinity inorganic phosphate transporter 1 [Enterobacteriaceae]	1	1	1	1	0	3.6	3.6	3.6	3.6	0	38.9	59.9	54.3	56.1	0
WP_000067979.1	MULTISPECIES: pyruvate formate lyase-activating protein [Escherichia]	1	0	0	0	0	7.9	0	0	0	0	38.3	0	0	0	0
WP_001283517.1	oxalyl-CoA decarboxylase [Escherichia coli]	1	0	0	0	0	2.8	0	0	0	0	38.1	0	0	0	0
WP_000379245.1	MULTISPECIES: transcriptional regulator [Enterobacteriaceae]	1	0	0	0	0	5	0	0	0	0	38.1	0	0	0	0
WP_000985494.1	MULTISPECIES: glycine/betaine ABC transporter ATP-binding protein [Enterobacteriaceae]	1	1	0	0	0	5.8	5.8	0	0	0	37.7	36.5	0	0	0
WP_000012897.1	MULTISPECIES: ornithine carbamoyltransferase [Escherichia]	1	1	0	0	0	5.6	5.6	0	0	0	36.7	37.8	0	0	0
WP_001158220.1	MULTISPECIES: amino acid ABC transporter permease [Enterobacteriaceae]	1	1	0	0	0	6.8	6.8	0	0	0	36.6	34.4	0	0	0
WP_000940595.1	MULTISPECIES: 50S ribosomal protein L27 [Enterobacteriaceae]	1	1	1	1	0	16.5	16.5	16.5	16.5	0	36.3	54.9	80	61	0
WP_000450409.1	MULTISPECIES: hypothetical protein [Enterobacteriaceae]	1	1	1	0	0	14.7	14.7	14.7	0	0	36.3	32.1	29.8	0	0
WP_000179469.1	MULTISPECIES: non-heme ferritin [Enterobacteriaceae]	1	0	0	0	0	7.2	0	0	0	0	36.3	0	0	0	0
WP_001140652.1	MULTISPECIES: 3-isopropylmalate dehydratase large subunit [Enterobacteriaceae]	1	1	0	1	0	3.9	3.9	0	3.9	0	35.5	35	0	23.2	0
WP_001118930.1	MULTISPECIES: 30S ribosomal protein S14 [Enterobacteriaceae]	1	1	0	0	0	18.8	18.8	0	0	0	35.5	30.1	0	0	0
WP_001300904.1	MULTISPECIES: biosynthetic arginine decarboxylase [Enterobacteriaceae]	1	0	0	1	0	1.2	0	0	1.2	0	35	0	0	18.2	0
WP_001062091.1	MULTISPECIES: trimethylamine-N-oxide reductase 1 [Enterobacteriaceae]	1	0	0	0	0	1.9	0	0	0	0	34.3	0	0	0	0
WP_001295251.1	MULTISPECIES: cryptic beta-glucoside bgl operon antiterminator [Enterobacteriaceae]	1	1	0	0	0	7.9	7.9	0	0	0	34.2	38	0	0	0
WP_000818618.1	MULTISPECIES: shikimate kinase [Enterobacteriaceae]	1	1	0	0	0	7.5	7.5	0	0	0	33.9	22.4	0	0	0
WP_000210878.1	MULTISPECIES: CTP synthase [Enterobacteriaceae]	1	0	0	0	0	5.9	0	0	0	0	33.9	0	0	0	0
WP_001310578.1	MULTISPECIES: fimbria adhesin EcpD [Enterobacteriaceae]	1	0	0	0	0	3.7	0	0	0	0	33.7	0	0	0	0
WP_000906203.1	MULTISPECIES: hypothetical protein [Enterobacteriaceae]	1	0	0	0	0	9.7	0	0	0	0	33.3	0	0	0	0
WP_000956830.1	MULTISPECIES: transporter [Enterobacteriaceae]	1	0	0	0	0	3.3	0	0	0	0	32.7	0	0	0	0
WP_000194908.1	microcin C ABC transporter ATP-binding protein YejF [Escherichia coli]	1	0	0	0	0	1.7	0	0	0	0	32.4	0	0	0	0
WP_000422045.1	MULTISPECIES: protease [Enterobacteriaceae]	1	1	0	0	0	5.7	3.7	0	0	0	31.9	16.6	0	0	0
WP_000090140.1	MULTISPECIES: glutathione-binding protein GsiB [Enterobacteriaceae]	1	0	0	0	0	3.3	0	0	0	0	31.9	0	0	0	0
WP_000444747.1	MULTISPECIES: 3',5'-cyclic adenosine monophosphate phosphodiesterase CpdA [Enterobacteriaceae]	1	0	0	0	0	4.7	0	0	0	0	31.9	0	0	0	0
WP_001442960.1	hypothetical protein [Escherichia coli]	1	0	0	0	0	12.4	0	0	0	0	31.8	0	0	0	0
WP_001295352.1	MULTISPECIES: dihydroorotate dehydrogenase [Enterobacteriaceae]	1	1	1	0	0	4.8	4.8	4.8	0	0	31.5	42.2	39.3	0	0
WP_001044279.1	MULTISPECIES: glucose-1-phosphatase [Enterobacteriaceae]	1	0	0	0	0	2.4	0	0	0	0	31.2	0	0	0	0
WP_000812898.1	formate-dependent nitrite reductase complex subunit NrfG [Escherichia coli]	1	0	0	1	0	12.1	0	0	5.6	0	31.1	0	0	17.9	0
WP_000257192.1	MULTISPECIES: diadenosine tetraphosphatase [Enterobacteriaceae]	1	0	1	0	0	6.4	0	6.4	0	0	31	0	34.8	0	0
WP_000110363.1	MULTISPECIES: 6-phospho-beta-glucosidase AscB [Enterobacteriaceae]	1	0	1	0	0	2.1	0	2.1	0	0	30.3	0	35.8	0	0
WP_001072651.1	hypothetical protein [Escherichia coli]	1	1	0	0	0	3.4	4.6	0	0	0	28.9	27	0	0	0
WP_000211045.1	MULTISPECIES: NADH dehydrogenase [Enterobacteriaceae]	1	0	0	0	0	3.2	0	0	0	0	28.9	0	0	0	0
WP_001334788.1	MULTISPECIES: adhesin [Enterobacteriaceae]	1	0	0	0	0	0.8	0	0	0	0	28.7	0	0	0	0
WP_000622418.1	MULTISPECIES: ribosome-recycling factor [Enterobacteriaceae]	1	1	1	1	0	5.4	5.4	5.4	5.4	0	28.4	45.1	33.1	72.6	0
WP_000114984.1	MULTISPECIES: peptide deformylase [Enterobacteriaceae]	1	0	0	0	0	6.5	0	0	0	0	28.1	0	0	0	0
WP_000692754.1	MULTISPECIES: aldehyde reductase YahK [Enterobacteriaceae]	1	0	0	0	0	5.4	0	0	0	0	28.1	0	0	0	0
WP_001199800.1	MULTISPECIES: 2-carboxybenzaldehyde reductase [Enterobacteriaceae]	1	0	0	0	0	6.2	0	0	0	0	27	0	0	0	0
WP_001051883.1	MULTISPECIES: RNA chaperone Hfq [Enterobacteriaceae]	1	1	1	0	0	12.7	12.7	12.7	0	0	24.5	23.1	47.3	0	0
WP_000651599.1	MULTISPECIES: carbonic anhydrase [Enterobacteriaceae]	1	0	0	0	0	5.5	0	0	0	0	24.5	0	0	0	0
WP_001045689.1	MULTISPECIES: sulfate-binding protein [Enterobacteriaceae]	1	1	0	1	0	3	3	0	3	0	23.9	59.2	0	30.4	0
WP_001297048.1	MULTISPECIES: poly(A) polymerase I [Enterobacteriaceae]	1	0	1	0	0	2.6	0	2.4	0	0	23.5	0	19.3	0	0
WP_000190982.1	MULTISPECIES: PurR family transcriptional regulator [Enterobacteriaceae]	1	0	0	0	0	6.7	0	0	0	0	23.5	0	0	0	0
WP_001200455.1	MULTISPECIES: ferrous iron transporter A [Enterobacteriaceae]	1	0	0	0	0	21.3	0	0	0	0	23.1	0	0	0	0
WP_001295553.1	MULTISPECIES: DEAD/DEAH box family ATP-dependent RNA helicase [Enterobacteriaceae]	1	0	0	0	0	2.4	0	0	0	0	22.9	0	0	0	0
WP_000877107.1	MULTISPECIES: hypothetical protein [Enterobacteriaceae]	1	0	0	0	0	5.6	0	0	0	0	22.5	0	0	0	0
WP_000428314.1	hypothetical protein [Escherichia coli]	1	0	0	0	0	12.1	0	0	0	0	22.2	0	0	0	0
WP_001183198.1	MULTISPECIES: transporter [Enterobacteriaceae]	1	1	1	0	0	2.9	2.9	2.9	0	0	22.1	19.5	20.8	0	0
WP_001251043.1	MULTISPECIES: transposase, partial [Enterobacteriaceae]	1	1	1	1	0	2.6	2.6	2.6	2.6	0	22	19.3	19.2	17.5	0
WP_000748271.1	MULTISPECIES: lysine/arginine/ornithine-binding periplasmic protein [Enterobacteriaceae]	1	1	1	0	0	4.2	4.2	4.2	0	0	21.6	18.9	18	0	0
WP_001297653.1	MULTISPECIES: hypothetical protein [Enterobacteriaceae]	1	0	1	0	0	9.7	0	9.7	0	0	21.5	0	20.9	0	0
WP_000165879.1	MULTISPECIES: isochorismatase [Enterobacteriaceae]	1	1	0	0	0	8.7	8.7	0	0	0	21.2	24.3	0	0	0
WP_000594911.1	MULTISPECIES: hypothetical protein [Escherichia]	1	0	0	0	0	4	0	0	0	0	21	0	0	0	0
WP_000955063.1	MULTISPECIES: anaerobic C4-dicarboxylate transporter DcuC [Enterobacteriaceae]	1	0	0	0	0	2.2	0	0	0	0	20.9	0	0	0	0
WP_000177732.1	MULTISPECIES: mechanosensitive channel MscK [Enterobacteriaceae]	1	1	0	0	0	1.9	0.7	0	0	0	20.7	32.6	0	0	0
WP_001295403.1	MULTISPECIES: pyruvate kinase I [Enterobacteriaceae]	1	0	1	1	0	3	0	3	3.6	0	20.7	0	59.4	33.3	0
WP_000239943.1	MULTISPECIES: coproporphyrinogen III oxidase [Enterobacteriaceae]	1	1	1	0	0	7.1	3.2	3.4	0	0	20.6	21.9	33.3	0	0
WP_000050793.1	MULTISPECIES: nucleoid-associated protein [Enterobacteriaceae]	1	0	0	0	0	3	0	0	0	0	20.5	0	0	0	0
WP_000611911.1	MULTISPECIES: fumarate and nitrate reduction regulatory protein [Enterobacteriaceae]	1	0	1	0	0	7.2	0	7.2	0	0	20.1	0	20.9	0	0
WP_000226403.1	MULTISPECIES: acetate operon repressor [Enterobacteriaceae]	1	0	0	0	0	2.9	0	0	0	0	20	0	0	0	0
WP_000444561.1	MULTISPECIES: Xaa-Pro dipeptidase [Enterobacteriaceae]	1	0	0	0	0	2.7	0	0	0	0	19.9	0	0	0	0
WP_000241648.1	homoserine kinase [Escherichia coli]	1	0	0	0	0	4.5	0	0	0	0	19.7	0	0	0	0
WP_001260712.1	MULTISPECIES: proline--tRNA ligase [Enterobacteriaceae]	1	0	0	0	0	1.2	0	0	0	0	19.7	0	0	0	0
WP_000882991.1	late control protein D [Escherichia coli]	1	0	0	0	0	3.4	0	0	0	0	19.5	0	0	0	0
WP_000175943.1	MULTISPECIES: peptide chain release factor 3 [Enterobacteriaceae]	1	0	0	0	0	4	0	0	0	0	19.5	0	0	0	0
WP_000785596.1	MULTISPECIES: L-threonine dehydratase biosynthetic IlvA [Enterobacteriaceae]	1	0	0	0	0	3.3	0	0	0	0	19.5	0	0	0	0
WP_001295383.1	MULTISPECIES: lysine decarboxylase inducible [Enterobacteriaceae]	1	1	1	1	0	1.5	1.5	1.5	1	0	19.4	22.5	19.7	15.1	0
WP_000560983.1	MULTISPECIES: D-aminoacyl-tRNA deacylase [Enterobacteriaceae]	1	1	0	0	0	21.4	7.6	0	0	0	19.4	15.4	0	0	0
WP_001056273.1	MULTISPECIES: D-ribose transporter subunit RbsB [Enterobacteriaceae]	1	0	0	0	0	5.1	0	0	0	0	19.4	0	0	0	0
WP_001236051.1	MULTISPECIES: glutathione ABC transporter permease [Enterobacteriaceae]	1	0	0	0	0	5.3	0	0	0	0	19.2	0	0	0	0
WP_000003154.1	MULTISPECIES: VMA domain protein [Enterobacteriaceae]	1	0	0	0	0	5	0	0	0	0	19.2	0	0	0	0
WP_000535469.1	MULTISPECIES: primary amine oxidase [Enterobacteriaceae]	1	0	0	0	0	1.3	0	0	0	0	19.1	0	0	0	0
WP_000731833.1	MULTISPECIES: periplasmic protein [Enterobacteriaceae]	1	0	0	0	0	40.4	0	0	0	0	19.1	0	0	0	0
WP_001029698.1	MULTISPECIES: DNA repair protein RadA [Enterobacteriaceae]	1	1	0	0	0	2.4	5.9	0	0	0	19	16	0	0	0
WP_001193631.1	MULTISPECIES: primosome assembly protein PriA [Enterobacteriaceae]	1	1	0	0	0	7.9	6	0	0	0	19	15.7	0	0	0
WP_000287458.1	MULTISPECIES: poly-beta-1,6-N-acetyl-D-glucosamine export protein [Enterobacteriaceae]	1	0	0	0	0	3	0	0	0	0	19	0	0	0	0
WP_000561872.1	MULTISPECIES: ABC transporter permease [Escherichia]	1	1	0	0	0	4.1	3.2	0	0	0	18.9	18	0	0	0
WP_000907979.1	MULTISPECIES: Fe-S cluster assembly protein SufD [Enterobacteriaceae]	1	0	0	0	0	2.4	0	0	0	0	18.9	0	0	0	0
WP_000280578.1	MULTISPECIES: xylulokinase [Enterobacteriaceae]	1	0	0	0	0	2.7	0	0	0	0	18.7	0	0	0	0
WP_001098652.1	MULTISPECIES: dipeptide and tripeptide permease B [Enterobacteriaceae]	1	1	0	0	0	1.8	1.8	0	0	0	18.6	17.6	0	0	0
WP_000138270.1	MULTISPECIES: GMP synthase [glutamine-hydrolyzing] [Enterobacteriaceae]	1	0	0	0	0	3.8	0	0	0	0	18.6	0	0	0	0
WP_001443022.1	glycosyl transferase family 2 [Escherichia coli]	1	0	0	1	0	1.5	0	0	2.5	0	18.4	0	0	34.1	0
WP_000290230.1	MULTISPECIES: thiosulfate-binding protein [Enterobacteriaceae]	1	0	0	0	0	2.7	0	0	0	0	18.4	0	0	0	0
WP_050545096.1	hypothetical protein [Escherichia coli]	1	0	0	0	0	2.3	0	0	0	0	18.1	0	0	0	0
WP_000132059.1	acyl carrier protein [Escherichia coli]	1	0	0	0	0	13.3	0	0	0	0	18.1	0	0	0	0
WP_000695546.1	type-1 fimbrial protein subunit A [Escherichia coli]	1	0	1	0	0	7.7	0	7.7	0	0	18	0	24.9	0	0
WP_000122253.1	MULTISPECIES: ATP-dependent Clp protease proteolytic subunit [Enterobacteriaceae]	1	0	0	0	0	9.7	0	0	0	0	18	0	0	0	0
WP_000208242.1	MULTISPECIES: ATP-dependent protease subunit HslV [Enterobacteriaceae]	1	1	0	1	0	11.9	4	0	5.7	0	17.9	15.5	0	23.6	0
WP_000679799.1	MULTISPECIES: esterase [Escherichia]	1	0	0	0	0	6.5	0	0	0	0	17.7	0	0	0	0
WP_000135058.1	MULTISPECIES: DNA-directed RNA polymerase subunit omega [Gammaproteobacteria]	1	0	0	0	0	9.9	0	0	0	0	17.7	0	0	0	0
WP_000586732.1	MULTISPECIES: tellurite methyltransferase [Enterobacteriaceae]	1	1	1	0	0	5.6	5.6	5.6	0	0	17.6	35.1	42.3	0	0
WP_001068343.1	MULTISPECIES: ribonuclease 3 [Enterobacteriaceae]	1	0	0	0	0	11.5	0	0	0	0	17.6	0	0	0	0
WP_000366862.1	MULTISPECIES: membrane protein [Enterobacteriaceae]	1	0	0	1	0	4.8	0	0	4.8	0	17.6	0	0	16.1	0
WP_001107704.1	MULTISPECIES: hydrogenase maturation protein HypF [Enterobacteriaceae]	1	0	0	0	0	3.1	0	0	0	0	17.6	0	0	0	0
WP_001185741.1	MULTISPECIES: copper homeostasis protein CutC [Enterobacteriaceae]	1	0	0	0	0	6.5	0	0	0	0	17.5	0	0	0	0
WP_000186076.1	MULTISPECIES: two-component system response regulator [Enterobacteriaceae]	1	0	0	0	0	6.2	0	0	0	0	17.4	0	0	0	0
WP_001350533.1	MULTISPECIES: methionine--tRNA ligase [Enterobacteriaceae]	1	0	0	0	0	3	0	0	0	0	17.4	0	0	0	0
WP_001081870.1	MULTISPECIES: hydrogenase-2 operon protein HybA [Enterobacteriaceae]	1	0	1	1	0	2.7	0	2.7	2.7	0	17.4	0	16.4	17.4	0
WP_000978871.1	tail assembly protein [Escherichia coli]	1	0	0	0	0	13.2	0	0	0	0	17.3	0	0	0	0
WP_000804973.1	MULTISPECIES: L-tartrate/succinate antiporter [Enterobacteriaceae]	1	1	0	0	0	1.6	2.1	0	0	0	17.2	22.3	0	0	0
WP_000877163.1	Ter macrodomain organizer matS-binding protein [Escherichia coli]	1	1	0	0	0	9.3	6	0	0	0	17.2	16.1	0	0	0
WP_000071134.1	MULTISPECIES: phosphoglucosamine mutase [Enterobacteriaceae]	1	0	0	1	0	1.8	0	0	2.2	0	17.2	0	0	17.3	0
WP_001264699.1	bifunctional aspartokinase I/homoserine dehydrogenase I [Escherichia coli]	1	1	0	0	0	2.3	2.7	0	0	0	17.1	19.2	0	0	0
WP_000940549.1	MULTISPECIES: EF-P beta-lysylation protein EpmB [Enterobacteriaceae]	1	1	0	0	0	4.7	4.4	0	0	0	17.1	18.7	0	0	0
WP_000006621.1	MULTISPECIES: UDP-N-acetyl-D-mannosamine dehydrogenase [Enterobacteriaceae]	1	0	0	0	0	6.4	0	0	0	0	17	0	0	0	0
WP_001453804.1	MULTISPECIES: hypothetical protein [Enterobacteriaceae]	1	1	1	1	0	18.8	18.8	18.8	18.8	0	16.9	19.7	19.9	16.4	0
WP_001264861.1	MULTISPECIES: tRNA-dihydrouridine synthase C [Enterobacteriaceae]	1	0	0	0	0	3.2	0	0	0	0	16.9	0	0	0	0
WP_001019484.1	MULTISPECIES: peptidase [Enterobacteriaceae]	1	0	0	0	0	4.5	0	0	0	0	16.9	0	0	0	0
WP_000548675.1	MULTISPECIES: L-arabinose-binding periplasmic protein [Enterobacteriaceae]	1	0	1	0	0	2.4	0	2.4	0	0	16.9	0	15.6	0	0
WP_000614325.1	MULTISPECIES: ATP-dependent Clp protease ClpV [Enterobacteriaceae]	1	0	0	0	0	1.1	0	0	0	0	16.9	0	0	0	0
WP_000184541.1	MULTISPECIES: 2-octaprenyl-3-methyl-6-methoxy-1,4-benzoquinol hydroxylase [Enterobacteriaceae]	1	0	0	0	0	4.1	0	0	0	0	16.9	0	0	0	0
WP_000440927.1	MULTISPECIES: membrane protein [Escherichia]	1	0	0	0	0	3.4	0	0	0	0	16.8	0	0	0	0
WP_001303699.1	MULTISPECIES: hypothetical protein [Enterobacteriaceae]	1	0	0	0	0	22.5	0	0	0	0	16.8	0	0	0	0
WP_000905458.1	MULTISPECIES: flagella basal body P-ring formation protein FlgA [Enterobacteriaceae]	1	0	0	0	0	4.6	0	0	0	0	16.7	0	0	0	0
WP_001248237.1	MULTISPECIES: diguanylate phosphodiesterase [Escherichia]	1	0	0	0	0	2.4	0	0	0	0	16.7	0	0	0	0
WP_000617544.1	MULTISPECIES: 50S ribosomal protein L23 [Bacteria]	1	1	0	0	0	15	15	0	0	0	16.6	69.3	0	0	0
WP_000136607.1	hypothetical protein [Escherichia coli]	1	0	1	0	0	2	0	3.2	0	0	16.6	0	18.1	0	0
WP_001273527.1	MULTISPECIES: oxidoreductase subunit [Enterobacteriaceae]	1	0	0	0	0	1.6	0	0	0	0	16.6	0	0	0	0
WP_000619389.1	MULTISPECIES: fe/S biogenesis protein nfuA [Enterobacteriaceae]	1	0	0	0	0	6.3	0	0	0	0	16.6	0	0	0	0
WP_000891564.1	MULTISPECIES: 3-deoxy-D-manno-octulosonic acid transferase [Enterobacteriaceae]	1	0	0	0	0	4.7	0	0	0	0	16.6	0	0	0	0
WP_001341191.1	MULTISPECIES: amino acid ABC transporter ATP-binding protein [Enterobacteriaceae]	1	1	1	1	0	8.2	8.2	8.2	8.2	0	16.5	22.9	22.5	22.1	0
WP_000798110.1	MULTISPECIES: Zn-dependent NAD(P)-binding oxidoreductase [Enterobacteriaceae]	1	1	0	0	0	5.8	2	0	0	0	16.5	16.6	0	0	0
WP_000128491.1	MULTISPECIES: transporter [Enterobacteriaceae]	1	0	0	0	0	3.8	0	0	0	0	16.5	0	0	0	0
WP_000144854.1	MULTISPECIES: subtype I-E CRISPR-associated endonuclease Cas1 [Enterobacteriaceae]	1	0	0	0	0	4.2	0	0	0	0	16.5	0	0	0	0
WP_001070440.1	MULTISPECIES: multidrug SMR transporter [Enterobacteriaceae]	1	0	0	0	0	21.8	0	0	0	0	16.5	0	0	0	0
WP_001303281.1	MULTISPECIES: hypothetical protein [Enterobacteriaceae]	1	0	1	0	0	11.9	0	11.9	0	0	16.5	0	15.9	0	0
WP_000802511.1	MULTISPECIES: cell shape-determining protein MreC [Enterobacteriaceae]	1	0	0	0	0	6.3	0	0	0	0	16.5	0	0	0	0
WP_001340286.1	MULTISPECIES: phosphoribosylanthranilate isomerase [Enterobacteriaceae]	1	1	0	0	0	2.7	4.4	0	0	0	16.4	15.8	0	0	0
WP_000826005.1	MULTISPECIES: membrane protein [Enterobacteriaceae]	1	0	0	0	0	28.6	0	0	0	0	16.4	0	0	0	0
WP_001307500.1	MULTISPECIES: heat-shock protein C [Enterobacteriaceae]	1	0	0	0	0	10.1	0	0	0	0	16.3	0	0	0	0
WP_000757510.1	MULTISPECIES: betaine-aldehyde dehydrogenase [Enterobacteriaceae]	1	0	0	0	0	1.8	0	0	0	0	16.3	0	0	0	0
WP_000722957.1	MULTISPECIES: L+-tartrate dehydratase subunit beta [Enterobacteriaceae]	1	0	0	0	0	9.5	0	0	0	0	16.3	0	0	0	0
WP_000221504.1	hypothetical protein [Escherichia coli]	1	0	0	0	0	3.7	0	0	0	0	16.2	0	0	0	0
WP_001300574.1	MULTISPECIES: ribosomal RNA large subunit methyltransferase J [Enterobacteriaceae]	1	0	0	0	0	5.7	0	0	0	0	16.2	0	0	0	0
WP_000038165.1	MULTISPECIES: phage portal protein [Enterobacteriaceae]	1	0	0	1	0	2.6	0	0	2.9	0	16.2	0	0	17.7	0
WP_001295279.1	MULTISPECIES: periplasmic protein [Enterobacteriaceae]	1	0	0	0	0	13	0	0	0	0	16.2	0	0	0	0
WP_000079285.1	MULTISPECIES: mannose-1-phosphate guanyltransferase [Enterobacteriaceae]	1	0	0	0	0	3.8	0	0	0	0	16.2	0	0	0	0
WP_000459594.1	MULTISPECIES: Sec-independent protein translocase TatB [Enterobacteriaceae]	1	0	0	0	0	14	0	0	0	0	16.2	0	0	0	0
WP_000982447.1	MULTISPECIES: cytochrome c-type biogenesis protein CcmF [Enterobacteriaceae]	1	1	0	0	0	2.8	2.8	0	0	0	16.1	15.6	0	0	0
WP_000993449.1	MULTISPECIES: glycogen phosphorylase [Enterobacteriaceae]	1	0	0	1	0	1.8	0	0	1.3	0	16.1	0	0	18.6	0
WP_000130217.1	MULTISPECIES: RNA polymerase sigma factor RpoH [Enterobacteriaceae]	1	0	1	0	0	7.7	0	7.7	0	0	16.1	0	30.9	0	0
WP_001256201.1	MULTISPECIES: multidrug resistance-like ATP-binding protein MdlB [Enterobacteriaceae]	1	0	0	0	0	3	0	0	0	0	16	0	0	0	0
WP_000125282.1	MULTISPECIES: acetoacetate metabolism regulatory protein AtoC [Enterobacteriaceae]	1	1	0	0	0	4.6	4.6	0	0	0	15.9	31.1	0	0	0
WP_000220228.1	hypothetical protein [Escherichia coli]	1	0	0	0	0	3.5	0	0	0	0	15.9	0	0	0	0
WP_001221493.1	MULTISPECIES: two-component system response regulator [Enterobacteriaceae]	1	0	0	0	0	7.8	0	0	0	0	15.9	0	0	0	0
WP_001031303.1	MULTISPECIES: hypothetical protein [Enterobacteriaceae]	1	0	0	0	0	15.4	0	0	0	0	15.9	0	0	0	0
WP_000965522.1	MULTISPECIES: histidine ABC transporter permease [Enterobacteriaceae]	1	0	0	0	0	10.1	0	0	0	0	15.9	0	0	0	0
WP_000117728.1	MULTISPECIES: tRNA threonylcarbamoyladenosine dehydratase [Enterobacteriaceae]	1	0	0	0	0	7.8	0	0	0	0	15.8	0	0	0	0
WP_000175703.1	MULTISPECIES: hypothetical protein [Enterobacteriaceae]	1	0	0	0	0	3.6	0	0	0	0	15.8	0	0	0	0
WP_000218743.1	MULTISPECIES: fimbrial protein [Enterobacteriaceae]	1	0	0	0	0	10.3	0	0	0	0	15.8	0	0	0	0
WP_001326575.1	MULTISPECIES: ethanolamine utilization protein EutG [Enterobacteriaceae]	1	0	0	1	0	2	0	0	6.6	0	15.8	0	0	15.2	0
WP_000086522.1	MULTISPECIES: DNA invertase [Enterobacteriaceae]	1	0	0	0	0	9.2	0	0	0	0	15.8	0	0	0	0
WP_000698951.1	MULTISPECIES: nuclease SbcCD subunit C [Enterobacteriaceae]	1	0	0	0	0	0.8	0	0	0	0	15.7	0	0	0	0
WP_001333621.1	MULTISPECIES: glycerate kinase [Enterobacteriaceae]	1	0	0	0	0	5	0	0	0	0	15.7	0	0	0	0
WP_001117011.1	MULTISPECIES: RNA polymerase-associated protein RapA [Enterobacteriaceae]	1	0	0	0	0	0.7	0	0	0	0	15.7	0	0	0	0
WP_000100421.1	MULTISPECIES: NADPH-dependent 7-cyano-7-deazaguanine reductase [Enterobacteriaceae]	1	0	0	0	0	5	0	0	0	0	15.7	0	0	0	0
WP_050545095.1	NAD-dependent malic enzyme [Escherichia coli]	1	0	0	0	0	4.3	0	0	0	0	15.6	0	0	0	0
WP_001333407.1	MULTISPECIES: hypothetical protein [Bacteria]	1	0	0	0	0	9.4	0	0	0	0	15.6	0	0	0	0
WP_000063439.1	MULTISPECIES: formate dehydrogenase subunit alpha [Enterobacteriaceae]	1	0	1	0	0	3.2	0	3.2	0	0	15.5	0	32.3	0	0
WP_000010287.1	propionate--CoA ligase [Escherichia coli]	1	0	0	0	0	1.1	0	0	0	0	15.4	0	0	0	0
WP_000816280.1	MULTISPECIES: ribulose-phosphate 3-epimerase [Enterobacteriaceae]	1	0	0	1	0	4	0	0	7.6	0	15.4	0	0	19	0
WP_001283069.1	phage tail tape measure protein [Escherichia coli]	1	0	0	1	0	1.1	0	0	1.3	0	15.3	0	0	18.8	0
WP_000474084.1	MULTISPECIES: reactive chlorine species (RCS) stress resistance periplasmic protein [Enterobacteriaceae]	1	0	0	0	0	16.7	0	0	0	0	15.3	0	0	0	0
WP_000182053.1	MULTISPECIES: hypothetical protein [Enterobacteriaceae]	1	0	0	0	0	2.3	0	0	0	0	15.3	0	0	0	0
WP_000569678.1	MULTISPECIES: esterase [Enterobacteriaceae]	1	0	0	0	0	9.6	0	0	0	0	15.3	0	0	0	0
WP_001295643.1	MULTISPECIES: cystine transporter subunit [Enterobacteriaceae]	1	0	0	0	0	6.8	0	0	0	0	15.3	0	0	0	0
WP_000742328.1	MULTISPECIES: O-antigen capsule production periplasmic protein [Enterobacteriaceae]	1	0	0	0	0	1	0	0	0	0	15.3	0	0	0	0
WP_000443661.1	MULTISPECIES: DNA ligase [Enterobacteriaceae]	1	1	0	0	0	2.7	2.7	0	0	0	15.2	16.9	0	0	0
WP_000703900.1	MULTISPECIES: ureidoglycolate dehydrogenase (NAD+) [Enterobacteriaceae]	1	0	0	0	0	4	0	0	0	0	15.2	0	0	0	0
WP_000049208.1	MULTISPECIES: nitrite reductase (NADH) large subunit [Enterobacteriaceae]	1	0	0	0	0	2.8	0	0	0	0	15.2	0	0	0	0
WP_001289167.1	MULTISPECIES: USG-1 protein [Enterobacteriaceae]	1	0	1	0	0	7.1	0	4.2	0	0	15.2	0	19.1	0	0
WP_000097403.1	MULTISPECIES: lactate dehydrogenase [Enterobacteriaceae]	1	1	1	0	0	3.3	3.9	1.6	0	0	15.1	17.9	17.3	0	0
WP_000796272.1	MULTISPECIES: type III secretion system needle complex protein PrgI [Enterobacteriaceae]	1	0	0	0	0	10.1	0	0	0	0	15.1	0	0	0	0
WP_000945561.1	MULTISPECIES: poly-beta-1,6-N-acetyl-D-glucosamine N-deacetylase [Enterobacteriaceae]	1	0	0	0	0	1.8	0	0	0	0	15.1	0	0	0	0
WP_001307143.1	MULTISPECIES: hypothetical protein [Enterobacteriaceae]	1	0	0	0	0	7.9	0	0	0	0	15.1	0	0	0	0
WP_001185290.1	MULTISPECIES: PDDEXK superfamily protein [Enterobacteriaceae]	1	0	0	0	0	10.5	0	0	0	0	15.1	0	0	0	0
WP_001310954.1	MULTISPECIES: hypothetical protein [Enterobacteriaceae]	0	0	0	7	0	0	0	0	50	0	0	0	0	381	0
WP_000736312.1	MULTISPECIES: hypothetical protein [Enterobacteriaceae]	0	5	1	3	0	0	4.5	0.5	2.5	0	0	154.4	20.5	118.5	0
WP_000083955.1	MULTISPECIES: copper-exporting P-type ATPase A [Enterobacteriaceae]	0	1	1	5	0	0	2.2	1.8	8.2	0	0	17.3	19	133	0
WP_000905789.1	MULTISPECIES: protein translocase subunit SecA [Enterobacteriaceae]	0	4	1	2	0	0	6	1.2	2.7	0	0	201.6	65.4	118.5	0
WP_000047184.1	MULTISPECIES: alanine--tRNA ligase [Enterobacteriaceae]	0	4	0	1	0	0	5.9	0	2.1	0	0	135.9	0	23.1	0
WP_001295272.1	MULTISPECIES: malate dehydrogenase [Enterobacteriaceae]	0	3	3	4	0	0	17.6	17.6	21.2	0	0	69.8	188.4	132.2	0
WP_032362148.1	lambdoid prophage defective integrase [Escherichia coli]	0	0	4	0	0	0	0	19.2	0	0	0	0	67.1	0	0
WP_000695655.1	MULTISPECIES: glutamate--tRNA ligase [Enterobacteriaceae]	0	0	4	0	0	0	0	12.7	0	0	0	0	146.8	0	0
WP_000847559.1	MULTISPECIES: 50S ribosomal protein L13 [Enterobacteriaceae]	0	3	2	2	0	0	34.5	27.5	27.5	0	0	149.4	87.1	78.7	0
WP_000207142.1	MULTISPECIES: deoxyribodipyrimidine photolyase [Enterobacteriaceae]	0	3	1	0	0	0	5.7	4	0	0	0	46.8	16.1	0	0
WP_001300411.1	MULTISPECIES: enhancing lycopene biosynthesis protein 2 [Enterobacteriaceae]	0	1	0	3	0	0	10.1	0	10.1	0	0	25.3	0	51.5	0
WP_000175457.1	MULTISPECIES: Fe(3+) dicitrate transport ATP-binding protein FecE [Enterobacteriaceae]	0	0	3	0	0	0	0	16.9	0	0	0	0	111.5	0	0
WP_000227927.1	MULTISPECIES: 3-hydroxydecanoyl-ACP dehydratase [Enterobacteriaceae]	0	2	0	1	0	0	8.7	0	8.7	0	0	152.1	0	69.6	0
WP_000904502.1	MULTISPECIES: protein QmcA [Enterobacteriaceae]	0	2	0	0	0	0	10.2	0	0	0	0	113.6	0	0	0
WP_001104547.1	MULTISPECIES: hypothetical protein [Escherichia]	0	1	0	2	0	0	1.6	0	6.7	0	0	111.1	0	132.5	0
WP_000016389.1	MULTISPECIES: hypothetical protein [Enterobacteriaceae]	0	2	0	0	0	0	21.5	0	0	0	0	96.7	0	0	0
WP_000256450.1	MULTISPECIES: 30S ribosomal protein S16 [Enterobacteriaceae]	0	2	2	0	0	0	30.5	19.5	0	0	0	92.5	55.6	0	0
WP_001232412.1	MULTISPECIES: modulator of FtsH protease HflC [Enterobacteriaceae]	0	2	0	0	0	0	9.9	0	0	0	0	91.1	0	0	0
WP_000546237.1	MULTISPECIES: hypothetical protein [Enterobacteriaceae]	0	2	0	1	0	0	6.5	0	2.7	0	0	66.4	0	36.4	0
WP_000718995.1	MULTISPECIES: UTP--glucose-1-phosphate uridylyltransferase [Enterobacteriaceae]	0	2	0	1	0	0	10.9	0	6.6	0	0	65.3	0	33.6	0
WP_001068682.1	MULTISPECIES: peroxiredoxin [Enterobacteriaceae]	0	2	0	0	0	0	12.8	0	0	0	0	64.8	0	0	0
WP_000153502.1	MULTISPECIES: glyceraldehyde-3-phosphate dehydrogenase [Enterobacteriaceae]	0	1	2	1	0	0	6.9	11.2	4.8	0	0	64.6	60.4	17.2	0
WP_001244979.1	MULTISPECIES: zinc protease [Enterobacteriaceae]	0	2	0	0	0	0	3.3	0	0	0	0	51.2	0	0	0
WP_000284027.1	MULTISPECIES: octanoyltransferase [Bacteria]	0	1	2	0	0	0	11.3	22.5	0	0	0	45.6	62.1	0	0
WP_001216675.1	MULTISPECIES: 30S ribosomal protein S6 [Enterobacteriaceae]	0	2	0	0	0	0	17.6	0	0	0	0	45.2	0	0	0
WP_000003820.1	MULTISPECIES: pyruvate dehydrogenase E1 component [Bacteria]	0	2	0	2	0	0	3.9	0	3.8	0	0	43	0	87.4	0
WP_000257293.1	MULTISPECIES: stringent starvation protein A [Enterobacteriaceae]	0	2	0	0	0	0	12.3	0	0	0	0	38.9	0	0	0
WP_001319943.1	MULTISPECIES: D-alanyl-D-alanine endopeptidase [Enterobacteriaceae]	0	2	0	0	0	0	11	0	0	0	0	36.6	0	0	0
WP_001157938.1	MULTISPECIES: tRNA 2-selenouridine synthase [Enterobacteriaceae]	0	2	0	0	0	0	4.4	0	0	0	0	36.5	0	0	0
WP_000066560.1	MULTISPECIES: molecular chaperone FimC [Bacteria]	0	1	2	0	0	0	4.6	8.3	0	0	0	35.4	46	0	0
WP_000089110.1	MULTISPECIES: NAD/NADP-dependent betaine aldehyde dehydrogenase [Enterobacteriaceae]	0	2	0	1	0	0	7.1	0	2	0	0	34.5	0	21.7	0
WP_000908066.1	MULTISPECIES: membrane protein [Enterobacteriaceae]	0	2	1	0	0	0	8.9	2.6	0	0	0	33.6	15.2	0	0
WP_000578061.1	MULTISPECIES: ATP-dependent DNA or RNA helicase [Enterobacteriaceae]	0	1	0	2	0	0	1.5	0	4.8	0	0	33.4	0	34.2	0
WP_000648976.1	MULTISPECIES: mannosylglycerate hydrolase [Enterobacteriaceae]	0	2	0	0	0	0	3.1	0	0	0	0	33.3	0	0	0
WP_001442971.1	diguanylate cyclase [Escherichia coli]	0	2	0	1	0	0	8	0	2	0	0	32.7	0	18.5	0
WP_000843568.1	MULTISPECIES: hypothetical protein [Enterobacteriaceae]	0	1	2	1	0	0	12.7	22.4	12.7	0	0	20	54.1	18.8	0
WP_000736384.1	transporter [Escherichia coli]	0	1	2	0	0	0	1.9	4.5	0	0	0	18.6	36.4	0	0
WP_001276008.1	MULTISPECIES: cell division protein ZapA [Enterobacteriaceae]	0	1	2	0	0	0	11.9	19.3	0	0	0	18.1	35.5	0	0
WP_050545097.1	type II secretion system protein GspE [Escherichia coli]	0	0	2	0	0	0	0	7.5	0	0	0	0	44.1	0	0
WP_001333371.1	MULTISPECIES: protein GntX [Enterobacteriaceae]	0	0	2	0	0	0	0	14.5	0	0	0	0	33.8	0	0
WP_000734212.1	MULTISPECIES: murein transglycosylase [Enterobacteriaceae]	0	0	2	0	0	0	0	7.1	0	0	0	0	68.4	0	0
WP_001267498.1	MULTISPECIES: hypothetical protein [Enterobacteriaceae]	0	0	2	0	0	0	0	4.5	0	0	0	0	24.4	0	0
WP_000098255.1	MULTISPECIES: glucarate dehydratase [Enterobacteriaceae]	0	0	0	2	0	0	0	0	6.7	0	0	0	0	35.8	0
WP_000118404.1	MULTISPECIES: acetyl-CoA carboxylase carboxyltransferase subunit beta [Enterobacteriaceae]	0	0	2	0	0	0	0	8.9	0	0	0	0	31.4	0	0
WP_000646835.1	MULTISPECIES: DNA-binding protein [Enterobacteriaceae]	0	0	0	2	0	0	0	0	9.8	0	0	0	0	32.5	0
WP_001005232.1	MULTISPECIES: D-arabinitol 4-dehydrogenase [Enterobacteriaceae]	0	0	2	0	0	0	0	7.9	0	0	0	0	38.8	0	0
WP_000644741.1	MULTISPECIES: 50S ribosomal protein L29 [Enterobacteriaceae]	0	1	0	0	0	0	22.2	0	0	0	0	80.6	0	0	0
WP_000982831.1	MULTISPECIES: protein TraH [Escherichia]	0	1	0	0	0	0	2.8	0	0	0	0	76.7	0	0	0
WP_001043542.1	MULTISPECIES: DNA-binding protein HU-beta [Enterobacteriaceae]	0	1	1	1	0	0	15.6	15.6	15.6	0	0	74.3	59.8	71.6	0
WP_000062997.1	MULTISPECIES: NADH-quinone oxidoreductase subunit A [Enterobacteriaceae]	0	1	0	0	0	0	6.8	0	0	0	0	71.5	0	0	0
WP_000497942.1	MULTISPECIES: ferrous iron permease EfeU [Enterobacteriaceae]	0	1	0	0	0	0	4.7	0	0	0	0	70.1	0	0	0
WP_000090097.1	MULTISPECIES: protein TolR [Enterobacteriaceae]	0	1	0	0	0	0	9.2	0	0	0	0	62.2	0	0	0
WP_000586485.1	MULTISPECIES: 1-(5-phosphoribosyl)-5-[(5-phosphoribosylamino)methylideneamino] imidazole-4-carboxamide isomerase [Enterobacteriaceae]	0	1	0	0	0	0	6.9	0	0	0	0	60	0	0	0
WP_001295458.1	MULTISPECIES: two-component system response regulator [Enterobacteriaceae]	0	1	0	0	0	0	9.4	0	0	0	0	59.2	0	0	0
WP_001300431.1	MULTISPECIES: potassium-transporting ATPase C chain [Enterobacteriaceae]	0	1	1	1	0	0	6.8	6.8	6.8	0	0	58.4	40.6	112.1	0
WP_000246815.1	MULTISPECIES: 30S ribosomal protein S12 [Bacteria]	0	1	0	0	0	0	9.7	0	0	0	0	58.1	0	0	0
WP_000378442.1	MULTISPECIES: transcriptional regulator [Enterobacteriaceae]	0	1	1	0	0	0	7.4	7.4	0	0	0	56.4	68.9	0	0
WP_000066639.1	MULTISPECIES: fumarate hydratase class I, aerobic [Enterobacteriaceae]	0	1	1	0	0	0	3.6	3.6	0	0	0	56.3	37.9	0	0
WP_001115472.1	MULTISPECIES: transcriptional regulator [Enterobacteriaceae]	0	1	1	1	0	0	3.8	3.8	3.8	0	0	54.4	66.2	76	0
WP_000892044.1	MULTISPECIES: permease [Enterobacteriaceae]	0	1	0	0	0	0	2.3	0	0	0	0	54	0	0	0
WP_001442943.1	isovaleryl CoA dehydrogenase [Escherichia coli]	0	1	0	0	0	0	2	0	0	0	0	53.3	0	0	0
WP_001300495.1	MULTISPECIES: transcriptional regulator [Enterobacteriaceae]	0	1	0	0	0	0	8.4	0	0	0	0	52.3	0	0	0
WP_001094586.1	MULTISPECIES: uridylyltransferase [Enterobacteriaceae]	0	1	0	0	0	0	1.5	0	0	0	0	50	0	0	0
WP_001212619.1	MULTISPECIES: D-alanyl-D-alanine carboxypeptidase [Enterobacteriaceae]	0	1	0	0	0	0	3.6	0	0	0	0	50	0	0	0
WP_000493947.1	MULTISPECIES: riboflavin synthase [Enterobacteriaceae]	0	1	1	1	0	0	8.5	5.2	10.3	0	0	49.3	23.4	16.5	0
WP_001116034.1	colanic acid biosynthesis protein [Escherichia coli]	0	1	0	0	0	0	4.7	0	0	0	0	49	0	0	0
WP_000160808.1	MULTISPECIES: glutathione reductase [Enterobacteriaceae]	0	1	1	1	0	0	2.4	2.4	2.4	0	0	48.6	21.9	41.8	0
WP_000204658.1	MULTISPECIES: prolipoprotein diacylglyceryl transferase [Enterobacteriaceae]	0	1	1	0	0	0	4.1	4.1	0	0	0	44.1	45.4	0	0
WP_000460360.1	MULTISPECIES: GTPase HflX [Enterobacteriaceae]	0	1	0	0	0	0	4.5	0	0	0	0	42.3	0	0	0
WP_000190939.1	MULTISPECIES: NADH-quinone oxidoreductase subunit G [Enterobacteriaceae]	0	1	1	1	0	0	1.9	1.9	2.1	0	0	41	29.6	66.9	0
WP_000211237.1	MULTISPECIES: peptidyl-prolyl cis-trans isomerase [Enterobacteriaceae]	0	1	0	0	0	0	6.3	0	0	0	0	40.3	0	0	0
WP_001006866.1	MULTISPECIES: hypothetical protein [Enterobacteriaceae]	0	1	0	0	0	0	16.8	0	0	0	0	40.1	0	0	0
WP_001278936.1	MULTISPECIES: flagellar biosynthesis protein FlhB [Enterobacteriaceae]	0	1	0	0	0	0	2.1	0	0	0	0	39.8	0	0	0
WP_001292692.1	phosphoglycerol transferase I [Escherichia coli]	0	1	0	0	0	0	0.9	0	0	0	0	38.2	0	0	0
WP_001295556.1	MULTISPECIES: protein-export membrane protein SecG [Enterobacteriaceae]	0	1	0	1	0	0	10.9	0	10.9	0	0	38.1	0	35.2	0
WP_001301979.1	MULTISPECIES: D-ribose pyranase [Enterobacteriaceae]	0	1	0	0	0	0	7.9	0	0	0	0	37.3	0	0	0
WP_001274963.1	MULTISPECIES: phage shock protein B [Enterobacteriaceae]	0	1	1	1	0	0	21.6	21.6	21.6	0	0	37.2	23.9	42.3	0
WP_001087467.1	MULTISPECIES: RNA polymerase sigma factor FliA [Enterobacteriaceae]	0	1	0	0	0	0	7.5	0	0	0	0	37.2	0	0	0
WP_000916281.1	MULTISPECIES: thiamine import ATP-binding protein ThiQ [Enterobacteriaceae]	0	1	0	1	0	0	6	0	6	0	0	37.1	0	15.3	0
WP_000775500.1	MULTISPECIES: hypothetical protein [Enterobacteriaceae]	0	1	0	0	0	0	7.9	0	0	0	0	36.6	0	0	0
WP_000660483.1	MULTISPECIES: heat-shock protein 15 [Enterobacteriaceae]	0	1	0	0	0	0	5.3	0	0	0	0	36.5	0	0	0
WP_000642546.1	MULTISPECIES: formate transporter FocA [Enterobacteriaceae]	0	1	0	1	0	0	5.3	0	5.3	0	0	36.5	0	16	0
WP_000860273.1	MULTISPECIES: bifunctional polymyxin resistance protein ArnA [Enterobacteriaceae]	0	1	0	0	0	0	2.7	0	0	0	0	36.5	0	0	0
WP_000042895.1	MULTISPECIES: DUF2500 domain-containing protein [Enterobacteriaceae]	0	1	0	1	0	0	14.3	0	14.3	0	0	35.5	0	38.4	0
WP_000497723.1	MULTISPECIES: serine endoprotease DegS [Enterobacteriaceae]	0	1	0	0	0	0	3.1	0	0	0	0	35.4	0	0	0
WP_001301412.1	MULTISPECIES: threonylcarbamoyl-AMP synthase [Enterobacteriaceae]	0	1	0	0	0	0	10.5	0	0	0	0	35.2	0	0	0
WP_000931299.1	MULTISPECIES: frv operon regulator; contains a PTS EIIA domain [Enterobacteriaceae]	0	1	0	0	0	0	1.4	0	0	0	0	35.1	0	0	0
WP_000106759.1	MULTISPECIES: formyl-CoA--oxalate CoA-transferase [Enterobacteriaceae]	0	1	1	0	0	0	3.1	5.3	0	0	0	34.8	33	0	0
WP_000943459.1	MULTISPECIES: disulfide bond formation protein B [Enterobacteriaceae]	0	1	0	0	0	0	5.1	0	0	0	0	34.8	0	0	0
WP_000589409.1	MULTISPECIES: 3'-nucleotidase [Enterobacteriaceae]	0	1	0	0	0	0	2.6	0	0	0	0	34.3	0	0	0
WP_001296581.1	MULTISPECIES: 4'-phosphopantetheinyl transferase [Enterobacteriaceae]	0	1	0	0	0	0	4.4	0	0	0	0	34.2	0	0	0
WP_001069467.1	MULTISPECIES: phosphogluconate dehydratase [Enterobacteriaceae]	0	1	1	0	0	0	2.8	4.5	0	0	0	34.1	15	0	0
WP_001212782.1	MULTISPECIES: flagellar hook-associated protein [Enterobacteriaceae]	0	1	0	0	0	0	2.8	0	0	0	0	34.1	0	0	0
WP_001295641.1	MULTISPECIES: flagellar motor switch protein FliM [Enterobacteriaceae]	0	1	0	0	0	0	6.6	0	0	0	0	34	0	0	0
WP_001147439.1	MULTISPECIES: transcriptional regulator ModE [Enterobacteriaceae]	0	1	0	0	0	0	3.8	0	0	0	0	33.7	0	0	0
WP_001106226.1	MULTISPECIES: anaerobic ribonucleotide reductase-activating protein [Enterobacteriaceae]	0	1	0	0	0	0	14.3	0	0	0	0	33	0	0	0
WP_000981383.1	DEAD/DEAH box helicase [Escherichia coli]	0	1	1	0	0	0	0.9	1.2	0	0	0	32.8	20.4	0	0
WP_000457334.1	MULTISPECIES: hypothetical protein [Enterobacteriaceae]	0	1	0	1	0	0	25.4	0	25.4	0	0	32.6	0	17.3	0
WP_000091016.1	MULTISPECIES: transcriptional regulator MntR [Enterobacteriaceae]	0	1	0	0	0	0	4.5	0	0	0	0	32.5	0	0	0
WP_000098614.1	MULTISPECIES: transketolase [Enterobacteriaceae]	0	1	0	0	0	0	1.4	0	0	0	0	32.4	0	0	0
WP_000827696.1	MULTISPECIES: leucine-specific-binding protein [Enterobacteriaceae]	0	1	0	0	0	0	1.9	0	0	0	0	32.1	0	0	0
WP_000570668.1	MULTISPECIES: GTP-binding protein [Enterobacteriaceae]	0	1	1	0	0	0	2	3	0	0	0	32	42.8	0	0
WP_000667026.1	MULTISPECIES: PaoABC aldehyde oxidoreductase Moco-containing subunit [Enterobacteriaceae]	0	1	0	0	0	0	2.9	0	0	0	0	31.4	0	0	0
WP_001166353.1	MULTISPECIES: nitrate reductase molybdenum cofactor assembly chaperone NarW [Enterobacteriaceae]	0	1	0	0	0	0	7.8	0	0	0	0	31.1	0	0	0
WP_000778768.1	MULTISPECIES: pantothenate synthesis PanD autocleavage accelerator [Enterobacteriaceae]	0	1	1	0	0	0	9.4	9.4	0	0	0	29	29.1	0	0
WP_000210373.1	MULTISPECIES: peptidyl-dipeptidase dcp [Enterobacteriaceae]	0	1	1	0	0	0	3.7	3.7	0	0	0	26.8	15.9	0	0
WP_000256397.1	hypothetical protein [Escherichia coli]	0	1	0	0	0	0	2.1	0	0	0	0	26.7	0	0	0
WP_001300461.1	MULTISPECIES: universal stress protein F [Enterobacteriaceae]	0	1	0	1	0	0	11.1	0	11.1	0	0	26.7	0	37.1	0
WP_000423742.1	MULTISPECIES: adenylosuccinate lyase [Enterobacteriaceae]	0	1	1	0	0	0	5	5	0	0	0	26.6	21.5	0	0
WP_001118861.1	MULTISPECIES: protein translocase subunit SecY [Enterobacteriaceae]	0	1	0	0	0	0	3.6	0	0	0	0	25.2	0	0	0
WP_000253786.1	hypothetical protein [Escherichia coli]	0	1	0	1	0	0	19.8	0	19.8	0	0	24.1	0	17.5	0
WP_001301318.1	MULTISPECIES: U32 peptidase [Enterobacteriaceae]	0	1	0	0	0	0	2.7	0	0	0	0	24.1	0	0	0
WP_000135680.1	MULTISPECIES: hypothetical protein [Bacteria]	0	1	0	0	0	0	20	0	0	0	0	23.9	0	0	0
WP_000495401.1	MULTISPECIES: hypothetical protein [Escherichia]	0	1	0	0	0	0	2.6	0	0	0	0	23.4	0	0	0
WP_001163141.1	MULTISPECIES: hypothetical protein [Enterobacteriaceae]	0	1	1	1	0	0	2.4	2.4	1.4	0	0	22.5	50.1	17.8	0
WP_000824439.1	MULTISPECIES: thiol:disulfide interchange protein DsbE [Enterobacteriaceae]	0	1	0	0	0	0	11.4	0	0	0	0	22.2	0	0	0
WP_001053305.1	MULTISPECIES: DUF1722 domain-containing protein [Enterobacteriaceae]	0	1	0	0	0	0	7.1	0	0	0	0	22	0	0	0
WP_000125583.1	MULTISPECIES: PTS maltose- and glucose EIICB component [Enterobacteriaceae]	0	1	0	0	0	0	3.2	0	0	0	0	21.7	0	0	0
WP_000426176.1	MULTISPECIES: fatty acid oxidation complex subunit alpha [Enterobacteriaceae]	0	1	0	0	0	0	2.8	0	0	0	0	21.1	0	0	0
WP_000156255.1	MULTISPECIES: hypothetical protein [Enterobacteriaceae]	0	1	0	0	0	0	7.9	0	0	0	0	20.8	0	0	0
WP_001025939.1	MULTISPECIES: hydrogen peroxide-inducible genes activator [Enterobacteriaceae]	0	1	0	0	0	0	7.2	0	0	0	0	20.8	0	0	0
WP_000734287.1	MULTISPECIES: S-adenosylmethionine decarboxylase proenzyme [Enterobacteriaceae]	0	1	0	0	0	0	7.2	0	0	0	0	20.7	0	0	0
WP_000809843.1	MULTISPECIES: conjugal transfer protein TraV [Enterobacteriaceae]	0	1	0	0	0	0	4.1	0	0	0	0	20.6	0	0	0
WP_000419083.1	MULTISPECIES: S-formylglutathione hydrolase FrmB [Enterobacteriaceae]	0	1	0	0	0	0	4.3	0	0	0	0	20.6	0	0	0
WP_001066494.1	MULTISPECIES: NADPH-dependent ferric-chelate reductase [Enterobacteriaceae]	0	1	0	0	0	0	7.9	0	0	0	0	20.6	0	0	0
WP_000776104.1	MULTISPECIES: ribosomal RNA large subunit methyltransferase H [Enterobacteriaceae]	0	1	0	0	0	0	14.2	0	0	0	0	20.2	0	0	0
WP_001300811.1	MULTISPECIES: arabinose operon regulatory protein [Enterobacteriaceae]	0	1	0	0	0	0	3.4	0	0	0	0	20.1	0	0	0
WP_000478619.1	MULTISPECIES: transcriptional regulator [Enterobacteriaceae]	0	1	0	0	0	0	11.4	0	0	0	0	20	0	0	0
WP_001182650.1	MULTISPECIES: hypothetical protein [Enterobacteriaceae]	0	1	0	0	0	0	2.1	0	0	0	0	19.9	0	0	0
WP_000339476.1	MULTISPECIES: hydantoin racemase [Enterobacteriaceae]	0	1	0	0	0	0	4	0	0	0	0	19.9	0	0	0
WP_000249104.1	MULTISPECIES: penicillin-binding protein activator LpoA [Enterobacteriaceae]	0	1	0	1	0	0	2.7	0	1.9	0	0	19.7	0	15.2	0
WP_000069354.1	phosphoenolpyruvate synthase [Escherichia coli]	0	1	0	0	0	0	3.3	0	0	0	0	19.6	0	0	0
WP_001286848.1	isoleucyl-tRNA synthetase [Escherichia coli]	0	1	0	1	0	0	1.1	0	2.3	0	0	19.6	0	17.9	0
WP_000713462.1	MULTISPECIES: hypothetical protein [Enterobacteriaceae]	0	1	0	0	0	0	6.9	0	0	0	0	19.6	0	0	0
WP_001299914.1	MULTISPECIES: ATPase RavA [Enterobacteriaceae]	0	1	1	0	0	0	3.4	1.4	0	0	0	19.6	15.2	0	0
WP_001295318.1	MULTISPECIES: N5-carboxyaminoimidazole ribonucleotide mutase [Enterobacteriaceae]	0	1	0	0	0	0	11.2	0	0	0	0	19.4	0	0	0
WP_000250006.1	MULTISPECIES: DNA polymerase I [Enterobacteriaceae]	0	1	0	0	0	0	2.3	0	0	0	0	19.4	0	0	0
WP_000907387.1	MULTISPECIES: phage shock protein C [Enterobacteriaceae]	0	1	0	0	0	0	9.2	0	0	0	0	19.2	0	0	0
WP_000152305.1	MULTISPECIES: peroxiredoxin OsmC [Enterobacteriaceae]	0	1	0	0	0	0	13.3	0	0	0	0	19.2	0	0	0
WP_000075558.1	MULTISPECIES: hydrogenase-4 component I [Enterobacteriaceae]	0	1	0	0	0	0	9.1	0	0	0	0	19.1	0	0	0
WP_000796481.1	MULTISPECIES: UDP-N-acetylmuramoylalanine--D-glutamate ligase [Enterobacteriaceae]	0	1	0	0	0	0	2.5	0	0	0	0	19.1	0	0	0
WP_000934041.1	MULTISPECIES: ATP-dependent Clp protease ATP-binding subunit ClpA [Enterobacteriaceae]	0	1	0	0	0	0	1.7	0	0	0	0	18.9	0	0	0
WP_000704795.1	UDP-glucose 6-dehydrogenase [Escherichia coli]	0	1	1	0	0	0	3.1	2.8	0	0	0	18.7	57.7	0	0
WP_001037401.1	membrane protein [Escherichia coli]	0	1	1	0	0	0	2.6	4	0	0	0	18.6	16.7	0	0
WP_000267650.1	MULTISPECIES: fructosamine kinase [Enterobacteriaceae]	0	1	0	0	0	0	2.8	0	0	0	0	18.5	0	0	0
WP_000146992.1	MULTISPECIES: protein DedD [Enterobacteriaceae]	0	1	1	1	0	0	10	11.8	11.8	0	0	18.4	16.7	16.3	0
WP_001230983.1	MULTISPECIES: endo/exonuclease/phosphatase [Enterobacteriaceae]	0	1	0	0	0	0	3.4	0	0	0	0	18.4	0	0	0
WP_000277104.1	fimbrial outer membrane usher protein StdB [Escherichia coli]	0	1	0	0	0	0	2.8	0	0	0	0	18.3	0	0	0
WP_000042533.1	MULTISPECIES: UvrABC system protein B [Enterobacteriaceae]	0	1	0	0	0	0	1	0	0	0	0	18.3	0	0	0
WP_001311193.1	MULTISPECIES: hypothetical protein [Enterobacteriaceae]	0	1	0	0	0	0	2.4	0	0	0	0	18.1	0	0	0
WP_000280488.1	MULTISPECIES: bifunctional (p)ppGpp synthetase II/ guanosine-3',5'-bis pyrophosphate 3'-pyrophosphohydrolase [Enterobacteriaceae]	0	1	0	1	0	0	3.4	0	2.1	0	0	18	0	15.2	0
WP_024201772.1	transposase [Escherichia coli]	0	1	0	0	0	0	2.8	0	0	0	0	17.9	0	0	0
WP_000556306.1	MULTISPECIES: phosphoethanolamine transferase EptC [Enterobacteriaceae]	0	1	0	0	0	0	3.5	0	0	0	0	17.9	0	0	0
WP_001301279.1	MULTISPECIES: glutathione import ATP-binding protein GsiA [Enterobacteriaceae]	0	1	0	1	0	0	2.6	0	2.6	0	0	17.9	0	19.7	0
WP_001088439.1	MULTISPECIES: glycine radical enzyme activase [Enterobacteriaceae]	0	1	0	0	0	0	3.5	0	0	0	0	17.8	0	0	0
WP_000465928.1	MULTISPECIES: fimbrial chaperone [Enterobacteriaceae]	0	1	0	0	0	0	8.1	0	0	0	0	17.8	0	0	0
WP_001299031.1	MULTISPECIES: cardiolipin synthase C [Enterobacteriaceae]	0	1	0	0	0	0	4.2	0	0	0	0	17.8	0	0	0
WP_000820762.1	MULTISPECIES: ethanolamine utilization protein EutP [Enterobacteriaceae]	0	1	0	0	0	0	6.9	0	0	0	0	17.7	0	0	0
WP_000283385.1	MULTISPECIES: protein TraJ [Bacteria]	0	1	0	0	0	0	3.9	0	0	0	0	17.6	0	0	0
WP_001250644.1	MULTISPECIES: fructose 1,6-bisphosphatase [Enterobacteriaceae]	0	1	0	0	0	0	9.2	0	0	0	0	17.5	0	0	0
WP_000805428.1	MULTISPECIES: fimbriae Z protein [Enterobacteriaceae]	0	1	0	0	0	0	6.7	0	0	0	0	17.5	0	0	0
WP_000740094.1	MULTISPECIES: sulfoxide reductase catalytic subunit YedY [Enterobacteriaceae]	0	1	0	0	0	0	3	0	0	0	0	17.4	0	0	0
WP_001237205.1	MULTISPECIES: outer membrane integrity lipoprotein [Enterobacteriaceae]	0	1	0	0	0	0	29.3	0	0	0	0	17.4	0	0	0
WP_001273151.1	MULTISPECIES: multidrug efflux RND transporter permease subunit [Enterobacteriaceae]	0	1	0	0	0	0	1.3	0	0	0	0	17.4	0	0	0
WP_000084639.1	MULTISPECIES: molybdenum cofactor biosynthesis protein B [Bacteria]	0	1	0	0	0	0	8.2	0	0	0	0	17.4	0	0	0
WP_000533522.1	MULTISPECIES: hypothetical protein [Enterobacteriaceae]	0	1	0	0	0	0	8.8	0	0	0	0	17.4	0	0	0
WP_001111219.1	MULTISPECIES: hypothetical protein [Enterobacteriaceae]	0	1	0	0	0	0	19.1	0	0	0	0	17.3	0	0	0
WP_000257409.1	MULTISPECIES: glutaminase 2 [Enterobacteriaceae]	0	1	0	1	0	0	7.8	0	4.9	0	0	17.3	0	16.9	0
WP_000030005.1	MULTISPECIES: 3-deoxy-D-manno-octulosonate 8-phosphate phosphatase KdsC [Enterobacteriaceae]	0	1	0	0	0	0	4.8	0	0	0	0	17.3	0	0	0
WP_001252376.1	assembly protein [Escherichia coli]	0	1	1	0	0	0	2.6	4.2	0	0	0	17.2	17.7	0	0
WP_001160654.1	MULTISPECIES: diaminopimelate epimerase [Enterobacteriaceae]	0	1	0	0	0	0	9.9	0	0	0	0	17.2	0	0	0
WP_000611288.1	MULTISPECIES: transcriptional regulator [Enterobacteriaceae]	0	1	0	0	0	0	6.7	0	0	0	0	17.1	0	0	0
WP_000599802.1	MULTISPECIES: OLD family ATP-dependent endonuclease; DUF2813 family protein [Enterobacteriaceae]	0	1	0	0	0	0	2.4	0	0	0	0	17.1	0	0	0
WP_001297662.1	MULTISPECIES: diguanylate cyclase [Escherichia]	0	1	0	0	0	0	2.2	0	0	0	0	17	0	0	0
WP_000786572.1	MULTISPECIES: HscC co-chaperone, uncharacterized J domain-containing protein [Enterobacteriaceae]	0	1	0	0	0	0	4	0	0	0	0	17	0	0	0
WP_001138904.1	MULTISPECIES: nucleotide-binding protein [Enterobacteriaceae]	0	1	0	0	0	0	9.2	0	0	0	0	16.9	0	0	0
WP_000779105.1	MULTISPECIES: glycerophosphoryl diester phosphodiesterase [Enterobacteriaceae]	0	1	0	0	0	0	3.6	0	0	0	0	16.9	0	0	0
WP_000425438.1	MULTISPECIES: S-formylglutathione hydrolase YeiG [Enterobacteriaceae]	0	1	0	0	0	0	8.3	0	0	0	0	16.9	0	0	0
WP_001075514.1	MULTISPECIES: phosphonate C-P lyase [Enterobacteriaceae]	0	1	0	0	0	0	7.5	0	0	0	0	16.8	0	0	0
WP_001265471.1	MULTISPECIES: two-component system response regulator [Enterobacteriaceae]	0	1	0	0	0	0	4.9	0	0	0	0	16.7	0	0	0
WP_000080339.1	MULTISPECIES: oxidoreductase [Enterobacteriaceae]	0	1	0	0	0	0	3	0	0	0	0	16.7	0	0	0
WP_000217233.1	MULTISPECIES: TDP-N-acetylfucosamine--lipid II N-acetylfucosaminyltransferase [Enterobacteriaceae]	0	1	0	0	0	0	3.1	0	0	0	0	16.7	0	0	0
WP_000955906.1	MULTISPECIES: multiphosphoryl transfer protein 1 [Enterobacteriaceae]	0	1	0	0	0	0	2.4	0	0	0	0	16.6	0	0	0
WP_000553451.1	MULTISPECIES: inositol-1-monophosphatase [Enterobacteriaceae]	0	1	0	0	0	0	8.2	0	0	0	0	16.6	0	0	0
WP_000386551.1	MULTISPECIES: family 3 glycosyltransferase [Enterobacteriaceae]	0	1	0	0	0	0	4.1	0	0	0	0	16.6	0	0	0
WP_000872833.1	MULTISPECIES: N-methyl-L-tryptophan oxidase [Enterobacteriaceae]	0	1	0	0	0	0	2.7	0	0	0	0	16.6	0	0	0
WP_000083429.1	MULTISPECIES: DUF1116 domain-containing protein [Enterobacteriaceae]	0	1	0	0	0	0	4	0	0	0	0	16.6	0	0	0
WP_000082101.1	MULTISPECIES: branched-chain amino acid ABC transporter ATP-binding protein [Enterobacteriaceae]	0	1	0	0	0	0	4.3	0	0	0	0	16.5	0	0	0
WP_001336003.1	MULTISPECIES: penicillin-binding protein 1A [Enterobacteriaceae]	0	1	0	1	0	0	1.9	0	2.6	0	0	16.4	0	19.7	0
WP_001225679.1	MULTISPECIES: transpeptidase [Enterobacteriaceae]	0	1	0	0	0	0	4.9	0	0	0	0	16.3	0	0	0
WP_000038456.1	MULTISPECIES: fructose-like phosphotransferase enzyme IIB component 1 [Enterobacteriaceae]	0	1	0	0	0	0	11.1	0	0	0	0	16.3	0	0	0
WP_001088621.1	MULTISPECIES: DeoR family transcriptional regulator [Enterobacteriaceae]	0	1	1	0	0	0	3.6	4.4	0	0	0	16.3	18.7	0	0
WP_000110945.1	MULTISPECIES: peptide ABC transporter ATP-binding protein [Enterobacteriaceae]	0	1	0	0	0	0	8	0	0	0	0	16.2	0	0	0
WP_000094011.1	MULTISPECIES: tRNA-Thr(GGU) m(6)t(6)A37 methyltransferase TsaA [Enterobacteriaceae]	0	1	0	0	0	0	3	0	0	0	0	16.1	0	0	0
WP_000220281.1	MULTISPECIES: protein NrfC [Enterobacteriaceae]	0	1	0	0	0	0	5.4	0	0	0	0	16.1	0	0	0
WP_000871504.1	MULTISPECIES: periplasmic beta-glucosidase [Enterobacteriaceae]	0	1	0	0	0	0	1.7	0	0	0	0	16.1	0	0	0
WP_001298340.1	MULTISPECIES: oxidoreductase [Enterobacteriaceae]	0	1	0	0	0	0	8.2	0	0	0	0	16.1	0	0	0
WP_000003071.1	MULTISPECIES: lysine--tRNA ligase [Enterobacteriaceae]	0	1	0	0	0	0	2.4	0	0	0	0	16.1	0	0	0
WP_001205226.1	MULTISPECIES: hypothetical protein [Enterobacteriaceae]	0	1	0	0	0	0	7.5	0	0	0	0	16.1	0	0	0
WP_001094491.1	MULTISPECIES: L-aspartate oxidase [Enterobacteriaceae]	0	1	0	0	0	0	3.7	0	0	0	0	16.1	0	0	0
WP_001166063.1	MULTISPECIES: 2-keto-3-deoxygluconate permease [Enterobacteriaceae]	0	1	0	0	0	0	2.4	0	0	0	0	16.1	0	0	0
WP_000679013.1	multidrug resistance protein MdtA [Escherichia coli]	0	1	0	0	0	0	4.6	0	0	0	0	16	0	0	0
WP_001341302.1	N-acetylneuraminic acid mutarotase [Escherichia coli]	0	1	0	0	0	0	4.9	0	0	0	0	16	0	0	0
WP_000914994.1	MULTISPECIES: outer membrane fimbrial subunit usher protein [Enterobacteriaceae]	0	1	0	0	0	0	0.9	0	0	0	0	16	0	0	0
WP_029208390.1	MULTISPECIES: glycerol kinase [Enterobacteriaceae]	0	1	0	0	0	0	2.8	0	0	0	0	16	0	0	0
WP_000756828.1	aminodeoxychorismate lyase [Escherichia coli]	0	1	0	0	0	0	5.3	0	0	0	0	15.9	0	0	0
WP_001296134.1	MULTISPECIES: manganese efflux pump MntP [Enterobacteriaceae]	0	1	1	0	0	0	12.8	12.8	0	0	0	15.9	15.4	0	0
WP_000448381.1	MULTISPECIES: lipid A biosynthesis myristoyltransferase [Enterobacteriaceae]	0	1	0	0	0	0	7.1	0	0	0	0	15.9	0	0	0
WP_001119458.1	MULTISPECIES: hypothetical protein [Enterobacteriaceae]	0	1	0	0	0	0	16	0	0	0	0	15.9	0	0	0
WP_000589326.1	MULTISPECIES: flagellar P-ring protein [Enterobacteriaceae]	0	1	1	0	0	0	2.5	2.7	0	0	0	15.9	15.5	0	0
WP_000460030.1	signal recognition particle protein [Escherichia coli]	0	1	0	0	0	0	1.5	0	0	0	0	15.8	0	0	0
WP_001263870.1	hydrolase [Escherichia coli]	0	1	0	0	0	0	4.2	0	0	0	0	15.8	0	0	0
WP_001046307.1	MULTISPECIES: pyridine nucleotide-disulfide oxidoreductase [Enterobacteriaceae]	0	1	0	0	0	0	5.2	0	0	0	0	15.8	0	0	0
WP_000243741.1	MULTISPECIES: glmZ(sRNA)-inactivating NTPase [Enterobacteriaceae]	0	1	0	0	0	0	9.5	0	0	0	0	15.8	0	0	0
WP_000822266.1	MULTISPECIES: bifunctional hydroxy-methylpyrimidine kinase/ hydroxy-phosphomethylpyrimidine kinase [Enterobacteriaceae]	0	1	0	0	0	0	8.3	0	0	0	0	15.8	0	0	0
WP_000220396.1	MULTISPECIES: ABC transporter ATPase [Enterobacteriaceae]	0	1	0	0	0	0	6.2	0	0	0	0	15.8	0	0	0
WP_000079538.1	MULTISPECIES: oxidoreductase [Enterobacteriaceae]	0	1	0	0	0	0	4	0	0	0	0	15.7	0	0	0
WP_050545094.1	Replication protein P [Escherichia coli]	0	1	0	0	0	0	3.2	0	0	0	0	15.6	0	0	0
WP_001115094.1	MULTISPECIES: transcription-repair-coupling factor [Enterobacteriaceae]	0	1	0	0	0	0	1.2	0	0	0	0	15.6	0	0	0
WP_000554758.1	MULTISPECIES: antitoxin YafN [Bacteria]	0	1	0	0	0	0	13.4	0	0	0	0	15.6	0	0	0
WP_001295684.1	MULTISPECIES: Ser-type periplasmic non-aryl sulfatase [Enterobacteriaceae]	0	1	0	0	0	0	3.9	0	0	0	0	15.6	0	0	0
WP_000861334.1	MULTISPECIES: FKBP-type peptidyl-prolyl cis-trans isomerase [Enterobacteriaceae]	0	1	0	0	0	0	4.6	0	0	0	0	15.6	0	0	0
WP_000044679.1	MULTISPECIES: 3-oxoacyl-ACP synthase II [Enterobacteriaceae]	0	1	0	0	0	0	7.5	0	0	0	0	15.6	0	0	0
WP_001442992.1	antitoxin [Escherichia coli]	0	1	0	0	0	0	14.5	0	0	0	0	15.5	0	0	0
WP_000274477.1	MULTISPECIES: hypothetical protein [Enterobacteriaceae]	0	1	1	1	0	0	5.6	5.6	5.6	0	0	15.5	15.6	15.3	0
WP_000908554.1	MULTISPECIES: N-acetyltransferase [Enterobacteriaceae]	0	1	0	0	0	0	8.4	0	0	0	0	15.5	0	0	0
WP_000952503.1	MULTISPECIES: transcriptional regulator [Enterobacteriaceae]	0	1	0	0	0	0	6	0	0	0	0	15.4	0	0	0
WP_000742109.1	MULTISPECIES: thiamine-monophosphate kinase [Enterobacteriaceae]	0	1	0	0	0	0	2.2	0	0	0	0	15.4	0	0	0
WP_000729595.1	MULTISPECIES: fructose-like phosphotransferase enzyme IIA component [Enterobacteriaceae]	0	1	0	0	0	0	15.5	0	0	0	0	15.4	0	0	0
WP_001007055.1	conjugal transfer protein TraG [Escherichia coli]	0	1	1	0	0	0	1.5	1.2	0	0	0	15.3	30.9	0	0
WP_000935206.1	MULTISPECIES: transcriptional activator TtdR [Enterobacteriaceae]	0	1	0	1	0	0	2.9	0	2.9	0	0	15.3	0	33.1	0
WP_001299100.1	MULTISPECIES: protein HypA [Enterobacteriaceae]	0	1	0	0	0	0	12.9	0	0	0	0	15.3	0	0	0
WP_000476014.1	MULTISPECIES: peptidase [Enterobacteriaceae]	0	1	0	0	0	0	3.5	0	0	0	0	15.3	0	0	0
WP_001299652.1	MULTISPECIES: flavoprotein [Enterobacteriaceae]	0	1	0	0	0	0	7.3	0	0	0	0	15.3	0	0	0
WP_001111995.1	MULTISPECIES: DUF1889 domain-containing protein [Enterobacteriaceae]	0	1	0	0	0	0	18.2	0	0	0	0	15.3	0	0	0
WP_000165552.1	MULTISPECIES: tryptophan--tRNA ligase [Enterobacteriaceae]	0	1	0	0	0	0	6	0	0	0	0	15.2	0	0	0
WP_000276149.1	MULTISPECIES: spermidine export protein MdtJ [Enterobacteriaceae]	0	1	0	0	0	0	18.2	0	0	0	0	15.2	0	0	0
WP_001187819.1	MULTISPECIES: arabinose import ATP-binding protein AraG [Enterobacteriaceae]	0	1	0	0	0	0	3.4	0	0	0	0	15.2	0	0	0
WP_000224714.1	MULTISPECIES: N-acetylneuraminate lyase [Enterobacteriaceae]	0	1	0	1	0	0	4.4	0	4.4	0	0	15.2	0	18.5	0
WP_000035581.1	MULTISPECIES: ATP-dependent DNA helicase RecQ [Enterobacteriaceae]	0	1	0	1	0	0	3.3	0	3.3	0	0	15.2	0	15.4	0
WP_001299679.1	MULTISPECIES: glutamyl-tRNA reductase [Enterobacteriaceae]	0	1	0	0	0	0	1.7	0	0	0	0	15.1	0	0	0
WP_000099823.1	MULTISPECIES: dihydrolipoyllysine-residue succinyltransferase component of 2-oxoglutarate dehydrogenase complex [Enterobacteriaceae]	0	1	0	0	0	0	2	0	0	0	0	15.1	0	0	0
WP_000103220.1	type IV secretion protein Rhs [Escherichia coli]	0	0	1	0	0	0	0	1	0	0	0	0	18	0	0
WP_000094991.1	type II secretion system protein GspL [Escherichia coli]	0	0	1	0	0	0	0	4.6	0	0	0	0	17	0	0
WP_001092154.1	transcriptional regulator [Escherichia coli]	0	0	0	1	0	0	0	0	5.1	0	0	0	0	35.6	0
WP_001264353.1	tRNA N6-adenosine threonylcarbamoyltransferase [Escherichia coli]	0	0	1	0	0	0	0	2.4	0	0	0	0	16.5	0	0
WP_000544380.1	sensor histidine kinase [Escherichia coli]	0	0	0	1	0	0	0	0	2.7	0	0	0	0	34.4	0
WP_000876019.1	sensor histidine kinase [Escherichia coli]	0	0	1	0	0	0	0	2.6	0	0	0	0	47.6	0	0
WP_000774301.1	replication protein [Escherichia coli]	0	0	0	1	0	0	0	0	3.2	0	0	0	0	18.1	0
WP_000095209.1	radical SAM protein [Escherichia coli]	0	0	0	1	0	0	0	0	2.6	0	0	0	0	16.7	0
WP_001091522.1	protein fixB [Escherichia coli]	0	0	1	0	0	0	0	5.1	0	0	0	0	15.4	0	0
WP_000821835.1	protein TraN [Escherichia coli]	0	0	0	1	0	0	0	0	3.2	0	0	0	0	16.4	0
WP_000954856.1	phosphoribosyl-AMP cyclohydrolase [Escherichia coli]	0	0	0	1	0	0	0	0	3.4	0	0	0	0	24	0
WP_000104682.1	phage tail protein [Escherichia coli]	0	0	0	1	0	0	0	0	3.7	0	0	0	0	16	0
WP_000220835.1	osmoprotectant uptake system permease [Escherichia coli]	0	0	1	0	0	0	0	7	0	0	0	0	17.1	0	0
WP_001197907.1	multidrug transporter [Escherichia coli]	0	0	0	1	0	0	0	0	1.6	0	0	0	0	18	0
WP_000483221.1	methyl-accepting chemotaxis protein [Escherichia coli]	0	0	1	0	0	0	0	3.4	0	0	0	0	31.7	0	0
WP_000217854.1	membrane protein [Escherichia coli]	0	0	1	0	0	0	0	2.5	0	0	0	0	15.1	0	0
WP_000670567.1	membrane protein [Escherichia coli]	0	0	0	1	0	0	0	0	17.9	0	0	0	0	20.7	0
WP_001338697.1	lyase [Escherichia coli]	0	0	0	1	0	0	0	0	3.2	0	0	0	0	52.8	0
WP_001442984.1	hypothetical protein [Escherichia coli]	0	0	0	1	0	0	0	0	12.3	0	0	0	0	39.8	0
WP_000019551.1	hypothetical protein [Escherichia coli]	0	0	1	0	0	0	0	4	0	0	0	0	19.3	0	0
WP_001244807.1	hypothetical protein [Escherichia coli]	0	0	1	0	0	0	0	4.3	0	0	0	0	17	0	0
WP_001247185.1	hypothetical protein [Escherichia coli]	0	0	1	0	0	0	0	12.5	0	0	0	0	26.2	0	0
WP_001283691.1	hypothetical protein [Escherichia coli]	0	0	1	0	0	0	0	25.7	0	0	0	0	16	0	0
WP_000800632.1	hypothetical protein [Escherichia coli]	0	0	0	1	0	0	0	0	2.8	0	0	0	0	28.4	0
WP_001414905.1	hypothetical protein [Escherichia coli]	0	0	1	0	0	0	0	8.4	0	0	0	0	15.4	0	0
WP_000065131.1	hypothetical protein [Escherichia coli]	0	0	1	0	0	0	0	2.7	0	0	0	0	33.6	0	0
WP_000108944.1	histidinol-phosphate aminotransferase [Escherichia coli]	0	0	1	0	0	0	0	2.5	0	0	0	0	15.2	0	0
WP_024201763.1	hemolysin domain protein [Escherichia coli]	0	0	0	1	0	0	0	0	19.5	0	0	0	0	16.8	0
WP_001442944.1	glutamate synthase subunit alpha [Escherichia coli]	0	0	1	0	0	0	0	0.8	0	0	0	0	16.4	0	0
WP_000120930.1	fimbrial protein FimD [Escherichia coli]	0	0	0	1	0	0	0	0	1.5	0	0	0	0	37.5	0
WP_001406493.1	exonuclease I [Escherichia coli]	0	0	1	0	0	0	0	4.9	0	0	0	0	15.7	0	0
WP_001442996.1	endonuclease [Escherichia coli]	0	0	0	1	0	0	0	0	4.3	0	0	0	0	40.3	0
WP_000927082.1	colanic acid biosynthesis glycosyltransferase WcaE [Escherichia coli]	0	0	1	0	0	0	0	8.5	0	0	0	0	19.6	0	0
WP_001442977.1	carnitinyl-CoA dehydratase [Escherichia coli]	0	0	1	0	0	0	0	5.7	0	0	0	0	15.9	0	0
WP_000148294.1	carbohydrate diacid regulator [Escherichia coli]	0	0	1	0	0	0	0	4.4	0	0	0	0	16	0	0
WP_001121483.1	baseplate assembly protein [Escherichia coli]	0	0	0	1	0	0	0	0	9.6	0	0	0	0	19.6	0
WP_001093722.1	baseplate assembly protein [Escherichia coli]	0	0	1	0	0	0	0	9.5	0	0	0	0	16.7	0	0
WP_001373677.1	arylsulfatase [Escherichia coli]	0	0	1	0	0	0	0	2.4	0	0	0	0	16.6	0	0
WP_000115632.1	acyltransferase [Escherichia coli]	0	0	1	0	0	0	0	2.7	0	0	0	0	17.5	0	0
WP_000387388.1	MULTISPECIES: zinc transporter ZntB [Enterobacteriaceae]	0	0	1	0	0	0	0	2.4	0	0	0	0	61.6	0	0
WP_001149591.1	MULTISPECIES: xylose isomerase [Enterobacteriaceae]	0	0	0	1	0	0	0	0	4.1	0	0	0	0	45.5	0
WP_000786004.1	MULTISPECIES: very short patch repair endonuclease [Enterobacteriaceae]	0	0	0	1	0	0	0	0	8.3	0	0	0	0	16.9	0
WP_000187442.1	MULTISPECIES: uronate isomerase [Enterobacteriaceae]	0	0	1	0	0	0	0	2.8	0	0	0	0	16.6	0	0
WP_000875246.1	MULTISPECIES: type III secretion system lipoprotein PrgK [Escherichia]	0	0	0	1	0	0	0	0	2.9	0	0	0	0	17.2	0
WP_001311037.1	MULTISPECIES: two-component system sensor histidine kinase [Enterobacteriaceae]	0	0	0	1	0	0	0	0	2.9	0	0	0	0	17.4	0
WP_000598641.1	MULTISPECIES: two-component system response regulator [Enterobacteriaceae]	0	0	0	1	0	0	0	0	6.3	0	0	0	0	15.8	0
WP_000866395.1	MULTISPECIES: transposase [Bacteria]	0	0	0	1	0	0	0	0	3.2	0	0	0	0	32.8	0
WP_000169527.1	MULTISPECIES: transposase [Bacteria]	0	0	0	1	0	0	0	0	8.1	0	0	0	0	16.1	0
WP_001297096.1	MULTISPECIES: transposase [Bacteria]	0	0	0	1	0	0	0	0	5.4	0	0	0	0	17.2	0
WP_000165680.1	MULTISPECIES: transporter [Enterobacteriaceae]	0	0	1	0	0	0	0	6.3	0	0	0	0	15.9	0	0
WP_000491142.1	MULTISPECIES: transporter [Enterobacteriaceae]	0	0	1	0	0	0	0	4.3	0	0	0	0	49	0	0
WP_000401598.1	MULTISPECIES: transporter [Enterobacteriaceae]	0	0	0	1	0	0	0	0	1.6	0	0	0	0	20	0
WP_001300710.1	MULTISPECIES: transcriptional regulator [Enterobacteriaceae]	0	0	1	0	0	0	0	8.2	0	0	0	0	18.5	0	0
WP_001217060.1	MULTISPECIES: transcriptional regulator [Enterobacteriaceae]	0	0	0	1	0	0	0	0	15.4	0	0	0	0	15.1	0
WP_001138624.1	MULTISPECIES: transcriptional regulator [Enterobacteriaceae]	0	0	1	0	0	0	0	1.6	0	0	0	0	16.6	0	0
WP_000806442.1	MULTISPECIES: transcriptional regulator [Enterobacteriaceae]	0	0	0	1	0	0	0	0	10.6	0	0	0	0	15.4	0
WP_001301288.1	MULTISPECIES: transcriptional regulator [Enterobacteriaceae]	0	0	1	0	0	0	0	6.8	0	0	0	0	20	0	0
WP_001013779.1	MULTISPECIES: transcriptional regulator [Enterobacteriaceae]	0	0	1	1	0	0	0	4.3	3.2	0	0	0	16.5	16.7	0
WP_001188520.1	MULTISPECIES: transcriptional regulator [Enterobacteriaceae]	0	0	1	0	0	0	0	5.2	0	0	0	0	18.6	0	0
WP_001295387.1	MULTISPECIES: transcriptional regulator [Enterobacteriaceae]	0	0	1	0	0	0	0	3.7	0	0	0	0	38.8	0	0
WP_000980706.1	MULTISPECIES: transcription accessory protein [Enterobacteriaceae]	0	0	0	1	0	0	0	0	2.1	0	0	0	0	17.6	0
WP_000244777.1	MULTISPECIES: toxin CptA [Gammaproteobacteria]	0	0	0	1	0	0	0	0	7.4	0	0	0	0	17.8	0
WP_000781063.1	MULTISPECIES: threonine synthase [Enterobacteriaceae]	0	0	1	0	0	0	0	4.7	0	0	0	0	21.1	0	0
WP_000537418.1	MULTISPECIES: thioredoxin reductase [Enterobacteriaceae]	0	0	0	1	0	0	0	0	2.2	0	0	0	0	18.5	0
WP_000108330.1	MULTISPECIES: thermoresistant gluconokinase [Enterobacteriaceae]	0	0	1	0	0	0	0	10.9	0	0	0	0	22.9	0	0
WP_000929175.1	MULTISPECIES: terminase [Enterobacteriaceae]	0	0	1	0	0	0	0	12.8	0	0	0	0	15.6	0	0
WP_001018417.1	MULTISPECIES: taurine-binding periplasmic protein [Escherichia]	0	0	0	1	0	0	0	0	4.4	0	0	0	0	16.4	0
WP_001219652.1	MULTISPECIES: tRNA-dihydrouridine synthase B [Enterobacteriaceae]	0	0	1	0	0	0	0	2.8	0	0	0	0	34.4	0	0
WP_001282346.1	MULTISPECIES: tRNA modification GTPase MnmE [Enterobacteriaceae]	0	0	0	1	0	0	0	0	5.5	0	0	0	0	39.6	0
WP_000122641.1	MULTISPECIES: superoxide dismutase [Mn] [Enterobacteriaceae]	0	0	1	0	0	0	0	6.8	0	0	0	0	17.7	0	0
WP_001290699.1	MULTISPECIES: sulfite reductase subunit beta [Enterobacteriaceae]	0	0	0	1	0	0	0	0	2.1	0	0	0	0	34.9	0
WP_001172876.1	MULTISPECIES: sugar transporter [Enterobacteriaceae]	0	0	0	1	0	0	0	0	6.3	0	0	0	0	17.4	0
WP_001297255.1	MULTISPECIES: sugar ABC transporter permease [Enterobacteriaceae]	0	0	0	1	0	0	0	0	8.8	0	0	0	0	16.2	0
WP_001326558.1	MULTISPECIES: stress-induced protein [Enterobacteriaceae]	0	0	1	1	0	0	0	17.3	17.3	0	0	0	15.8	17.5	0
WP_000468833.1	MULTISPECIES: sodium/glutamate symport carrier protein [Enterobacteriaceae]	0	0	0	1	0	0	0	0	6.2	0	0	0	0	23.5	0
WP_000179409.1	MULTISPECIES: rod shape-determining protein MreD [Enterobacteriaceae]	0	0	1	0	0	0	0	11.7	0	0	0	0	16.4	0	0
WP_001222509.1	MULTISPECIES: ribosomal RNA small subunit methyltransferase E [Enterobacteriaceae]	0	0	1	0	0	0	0	3.7	0	0	0	0	15.4	0	0
WP_000332037.1	MULTISPECIES: ribonucleoside-diphosphate reductase 1 subunit beta [Enterobacteriaceae]	0	0	0	1	0	0	0	0	2.1	0	0	0	0	16.1	0
WP_001075164.1	MULTISPECIES: ribonucleoside-diphosphate reductase 1 subunit alpha [Enterobacteriaceae]	0	0	0	1	0	0	0	0	2.9	0	0	0	0	33.5	0
WP_001282283.1	MULTISPECIES: ribonuclease T [Enterobacteriaceae]	0	0	0	1	0	0	0	0	9.8	0	0	0	0	18	0
WP_000920568.1	MULTISPECIES: repressor protein of division inhibition gene dicB [Enterobacteriaceae]	0	0	1	1	0	0	0	10.5	10.5	0	0	0	16.9	16.7	0
WP_000217677.1	MULTISPECIES: replication protein B [Enterobacteriaceae]	0	0	1	0	0	0	0	4.2	0	0	0	0	21.8	0	0
WP_000383469.1	MULTISPECIES: quinate/shikimate dehydrogenase [Enterobacteriaceae]	0	0	0	1	0	0	0	0	8.7	0	0	0	0	15.3	0
WP_000157266.1	MULTISPECIES: protein transport protein HofC [Enterobacteriaceae]	0	0	1	0	0	0	0	3	0	0	0	0	15.3	0	0
WP_001025145.1	MULTISPECIES: protein transport protein HofB [Enterobacteriaceae]	0	0	0	1	0	0	0	0	1.7	0	0	0	0	16.8	0
WP_001297957.1	MULTISPECIES: protein bax [Enterobacteriaceae]	0	0	0	1	0	0	0	0	7.7	0	0	0	0	16.7	0
WP_001300769.1	MULTISPECIES: protein SprT [Enterobacteriaceae]	0	0	1	0	0	0	0	4.2	0	0	0	0	15.8	0	0
WP_001144315.1	MULTISPECIES: prepilin peptidase-dependent protein B [Enterobacteriaceae]	0	0	0	1	0	0	0	0	5.3	0	0	0	0	18.3	0
WP_000087939.1	MULTISPECIES: potassium-transporting ATPase B chain [Enterobacteriaceae]	0	0	1	0	0	0	0	1	0	0	0	0	31.9	0	0
WP_000991370.1	MULTISPECIES: positive transcription regulator EvgA [Enterobacteriaceae]	0	0	0	1	0	0	0	0	3.9	0	0	0	0	15.2	0
WP_000633576.1	MULTISPECIES: pirin-like protein YhaK [Enterobacteriaceae]	0	0	0	1	0	0	0	0	10.3	0	0	0	0	15.5	0
WP_000057138.1	MULTISPECIES: phosphoserine aminotransferase [Enterobacteriaceae]	0	0	1	0	0	0	0	3	0	0	0	0	18.9	0	0
WP_001264933.1	MULTISPECIES: periplasmic protein TorT [Enterobacteriaceae]	0	0	1	1	0	0	0	2.6	2.6	0	0	0	17.5	15.7	0
WP_000439170.1	MULTISPECIES: oxidoreductase [Enterobacteriaceae]	0	0	1	0	0	0	0	2.2	0	0	0	0	15.3	0	0
WP_000735257.1	MULTISPECIES: outer membrane protein G [Enterobacteriaceae]	0	0	0	1	0	0	0	0	6.3	0	0	0	0	18.5	0
WP_001188777.1	MULTISPECIES: nitrogen regulation protein NR(I) [Enterobacteriaceae]	0	0	0	1	0	0	0	0	1.9	0	0	0	0	15.4	0
WP_000090611.1	MULTISPECIES: mutase [Enterobacteriaceae]	0	0	1	0	0	0	0	2	0	0	0	0	15.1	0	0
WP_000409451.1	MULTISPECIES: murein transglycosylase [Enterobacteriaceae]	0	0	1	0	0	0	0	3.6	0	0	0	0	16.3	0	0
WP_000678646.1	MULTISPECIES: murein transglycosylase [Enterobacteriaceae]	0	0	1	0	0	0	0	5.5	0	0	0	0	15.4	0	0
WP_000487246.1	MULTISPECIES: multiphosphoryl transfer protein [Enterobacteriaceae]	0	0	1	0	0	0	0	3.5	0	0	0	0	15.1	0	0
WP_001174077.1	MULTISPECIES: multiphosphoryl transfer protein 2 [Enterobacteriaceae]	0	0	1	0	0	0	0	0.8	0	0	0	0	15.5	0	0
WP_001098559.1	MULTISPECIES: methyl-accepting chemotaxis protein III [Enterobacteriaceae]	0	0	0	1	0	0	0	0	4.9	0	0	0	0	34.5	0
WP_000717088.1	MULTISPECIES: metal RND transporter [Escherichia]	0	0	1	0	0	0	0	1.7	0	0	0	0	18.7	0	0
WP_001295162.1	MULTISPECIES: membrane protein [Enterobacteriaceae]	0	0	0	1	0	0	0	0	3.6	0	0	0	0	15.3	0
WP_001087741.1	MULTISPECIES: membrane protein [Enterobacteriaceae]	0	0	0	1	0	0	0	0	3.8	0	0	0	0	16.8	0
WP_000831543.1	MULTISPECIES: membrane protein [Enterobacteriaceae]	0	0	1	0	0	0	0	9.4	0	0	0	0	15.1	0	0
WP_000081909.1	MULTISPECIES: maltodextrin phosphorylase [Enterobacteriaceae]	0	0	0	1	0	0	0	0	2	0	0	0	0	47.7	0
WP_000978494.1	MULTISPECIES: malate dehydrogenase [Enterobacteriaceae]	0	0	1	0	0	0	0	3.3	0	0	0	0	19.6	0	0
WP_000415584.1	MULTISPECIES: mRNA interferase MqsR [Enterobacteriaceae]	0	0	0	1	0	0	0	0	8.2	0	0	0	0	31.8	0
WP_000978094.1	MULTISPECIES: lipoprotein [Enterobacteriaceae]	0	0	1	0	0	0	0	4.2	0	0	0	0	15.2	0	0
WP_001340834.1	MULTISPECIES: leucine--tRNA ligase [Enterobacteriaceae]	0	0	0	1	0	0	0	0	1	0	0	0	0	19.1	0
WP_000457206.1	MULTISPECIES: leucine efflux protein [Enterobacteriaceae]	0	0	1	0	0	0	0	4.7	0	0	0	0	15.7	0	0
WP_001216257.1	MULTISPECIES: inner membrane transport permease YhhJ [Enterobacteriaceae]	0	0	0	1	0	0	0	0	3.2	0	0	0	0	16	0
WP_001103560.1	MULTISPECIES: imidazole glycerol phosphate synthase subunit HisH [Enterobacteriaceae]	0	0	1	0	0	0	0	6.1	0	0	0	0	32.2	0	0
WP_001069817.1	MULTISPECIES: hypothetical protein [Enterobacteriaceae]	0	0	0	1	0	0	0	0	7.6	0	0	0	0	22.4	0
WP_001229442.1	MULTISPECIES: hypothetical protein [Enterobacteriaceae]	0	0	0	1	0	0	0	0	12.6	0	0	0	0	21.5	0
WP_000726691.1	MULTISPECIES: hypothetical protein [Enterobacteriaceae]	0	0	0	1	0	0	0	0	0.9	0	0	0	0	16.8	0
WP_001078380.1	MULTISPECIES: hypothetical protein [Enterobacteriaceae]	0	0	0	1	0	0	0	0	7.4	0	0	0	0	16	0
WP_000611230.1	MULTISPECIES: hypothetical protein [Enterobacteriaceae]	0	0	0	1	0	0	0	0	5.7	0	0	0	0	16.1	0
WP_000224914.1	MULTISPECIES: hypothetical protein [Enterobacteriaceae]	0	0	1	0	0	0	0	12.5	0	0	0	0	19.6	0	0
WP_001299513.1	MULTISPECIES: hypothetical protein [Enterobacteriaceae]	0	0	1	0	0	0	0	30	0	0	0	0	16.8	0	0
WP_001350504.1	MULTISPECIES: hypothetical protein [Enterobacteriaceae]	0	0	1	0	0	0	0	38	0	0	0	0	17.3	0	0
WP_001295263.1	MULTISPECIES: hypothetical protein [Enterobacteriaceae]	0	0	1	1	0	0	0	23.6	23.6	0	0	0	25.1	23.9	0
WP_000118901.1	MULTISPECIES: hypothetical protein [Enterobacteriaceae]	0	0	0	1	0	0	0	0	3.7	0	0	0	0	25.4	0
WP_000256203.1	MULTISPECIES: hypothetical protein [Enterobacteriaceae]	0	0	1	0	0	0	0	3.9	0	0	0	0	16	0	0
WP_000627368.1	MULTISPECIES: hypothetical protein [Enterobacteriaceae]	0	0	0	1	0	0	0	0	4.1	0	0	0	0	18.7	0
WP_001303596.1	MULTISPECIES: hypothetical protein [Enterobacteriaceae]	0	0	0	1	0	0	0	0	23.5	0	0	0	0	17.9	0
WP_000350612.1	MULTISPECIES: hypothetical protein [Enterobacteriaceae]	0	0	0	1	0	0	0	0	9.2	0	0	0	0	17.5	0
WP_000850550.1	MULTISPECIES: hypothetical protein [Enterobacteriaceae]	0	0	1	0	0	0	0	21.8	0	0	0	0	27.1	0	0
WP_001186773.1	MULTISPECIES: hypothetical protein [Enterobacteriaceae]	0	0	0	1	0	0	0	0	20.3	0	0	0	0	16.4	0
WP_001223975.1	MULTISPECIES: hypothetical protein [Enterobacteriaceae]	0	0	0	1	0	0	0	0	12.1	0	0	0	0	19.2	0
WP_000675733.1	MULTISPECIES: hypothetical protein [Enterobacteriaceae]	0	0	1	0	0	0	0	6.7	0	0	0	0	16.7	0	0
WP_000719962.1	MULTISPECIES: hypothetical protein [Enterobacteriaceae]	0	0	1	1	0	0	0	12.1	12.1	0	0	0	16.3	15.9	0
WP_000687112.1	MULTISPECIES: hypothetical protein [Enterobacteriaceae]	0	0	0	1	0	0	0	0	2.9	0	0	0	0	21	0
WP_001294387.1	MULTISPECIES: hypothetical protein [Enterobacteriaceae]	0	0	1	0	0	0	0	3.3	0	0	0	0	43.1	0	0
WP_001301260.1	MULTISPECIES: hypothetical protein [Enterobacteriaceae]	0	0	0	1	0	0	0	0	8.5	0	0	0	0	15.7	0
WP_000511289.1	MULTISPECIES: hypothetical protein [Enterobacteriaceae]	0	0	1	0	0	0	0	5.4	0	0	0	0	16.2	0	0
WP_000037608.1	MULTISPECIES: hypothetical protein [Enterobacteriaceae]	0	0	1	0	0	0	0	4.1	0	0	0	0	20	0	0
WP_000191237.1	MULTISPECIES: hypothetical protein [Enterobacteriaceae]	0	0	1	0	0	0	0	5.6	0	0	0	0	16.3	0	0
WP_000980098.1	MULTISPECIES: hypothetical protein [Enterobacteriaceae]	0	0	1	0	0	0	0	3	0	0	0	0	19.3	0	0
WP_001299676.1	MULTISPECIES: hypothetical protein [Enterobacteriaceae]	0	0	1	0	0	0	0	7.4	0	0	0	0	18.4	0	0
WP_000690229.1	MULTISPECIES: hypothetical protein [Enterobacteriaceae]	0	0	0	1	0	0	0	0	3.1	0	0	0	0	16.4	0
WP_001008040.1	MULTISPECIES: hypothetical protein [Bacteria]	0	0	0	1	0	0	0	0	2.8	0	0	0	0	16.6	0
WP_001102321.1	MULTISPECIES: hydrogenase-4 component G [Enterobacteriaceae]	0	0	1	1	0	0	0	2.2	4	0	0	0	16.3	51.1	0
WP_000145410.1	MULTISPECIES: hydrogenase-2 small chain [Enterobacteriaceae]	0	0	0	1	0	0	0	0	2.2	0	0	0	0	16.5	0
WP_001212985.1	MULTISPECIES: hydrogenase isoenzymes formation protein HypD [Enterobacteriaceae]	0	0	1	0	0	0	0	4.8	0	0	0	0	42.2	0	0
WP_000132961.1	MULTISPECIES: hydrogenase 3 maturation protease [Enterobacteriaceae]	0	0	0	1	0	0	0	0	15.4	0	0	0	0	15.2	0
WP_000805038.1	MULTISPECIES: glyoxylate/hydroxypyruvate reductase B [Enterobacteriaceae]	0	0	1	0	0	0	0	3.7	0	0	0	0	17.9	0	0
WP_000948731.1	MULTISPECIES: glycerol-3-phosphate transporter [Enterobacteriaceae]	0	0	1	0	0	0	0	3.5	0	0	0	0	15	0	0
WP_000048641.1	MULTISPECIES: glyceraldehyde-3-phosphate dehydrogenase [Enterobacteriaceae]	0	0	1	0	0	0	0	26.3	0	0	0	0	20.1	0	0
WP_000883034.1	MULTISPECIES: glutaminase 1 [Enterobacteriaceae]	0	0	1	0	0	0	0	7.4	0	0	0	0	18.3	0	0
WP_001301081.1	MULTISPECIES: glutamate--ammonia-ligase adenylyltransferase [Enterobacteriaceae]	0	0	1	0	0	0	0	2.1	0	0	0	0	45.4	0	0
WP_000301727.1	MULTISPECIES: glucose-6-phosphate 1-dehydrogenase [Enterobacteriaceae]	0	0	0	1	0	0	0	0	2.6	0	0	0	0	19.2	0
WP_001295161.1	MULTISPECIES: general secretion pathway protein GspM [Enterobacteriaceae]	0	0	0	1	0	0	0	0	5.2	0	0	0	0	16.9	0
WP_001295163.1	MULTISPECIES: fructoselysine 6-phosphate deglycase [Enterobacteriaceae]	0	0	0	1	0	0	0	0	3.5	0	0	0	0	18.5	0
WP_001336208.1	MULTISPECIES: fructose-6-phosphate aldolase 1 [Enterobacteriaceae]	0	0	0	1	0	0	0	0	9.5	0	0	0	0	20.1	0
WP_000096479.1	MULTISPECIES: flagellar hook-associated protein 1 [Escherichia]	0	0	0	1	0	0	0	0	2	0	0	0	0	18.5	0
WP_000807584.1	MULTISPECIES: flagellar biosynthesis chaperone [Enterobacteriaceae]	0	0	0	1	0	0	0	0	10.2	0	0	0	0	24.6	0
WP_000816992.1	MULTISPECIES: fimbrial-like adhesin protein [Enterobacteriaceae]	0	0	1	0	0	0	0	3	0	0	0	0	16.2	0	0
WP_000741957.1	MULTISPECIES: fimbrial usher protein [Enterobacteriaceae]	0	0	1	0	0	0	0	5.5	0	0	0	0	17.7	0	0
WP_000716398.1	MULTISPECIES: fimbrial chaperone EcpB [Enterobacteriaceae]	0	0	1	0	0	0	0	5	0	0	0	0	17.6	0	0
WP_000016947.1	MULTISPECIES: ferric anguibactin ABC transporter permease [Enterobacteriaceae]	0	0	0	1	0	0	0	0	2.4	0	0	0	0	15.9	0
WP_000965936.1	MULTISPECIES: fatty acid oxidation complex subunit alpha [Enterobacteriaceae]	0	0	0	1	0	0	0	0	3.3	0	0	0	0	16.1	0
WP_000198036.1	MULTISPECIES: family 65 glycosyl hydrolase [Enterobacteriaceae]	0	0	0	1	0	0	0	0	2.9	0	0	0	0	20.9	0
WP_001111023.1	MULTISPECIES: ethanolamine utilization protein EutL [Enterobacteriaceae]	0	0	1	0	0	0	0	9.1	0	0	0	0	15.9	0	0
WP_000512372.1	MULTISPECIES: ethanolamine utilization protein EutH [Enterobacteriaceae]	0	0	0	1	0	0	0	0	7.8	0	0	0	0	15.9	0
WP_001075716.1	MULTISPECIES: ethanolamine utilization protein EutE [Enterobacteriaceae]	0	0	1	0	0	0	0	4.1	0	0	0	0	16.2	0	0
WP_000372316.1	MULTISPECIES: ethanolamine ammonia-lyase light chain [Enterobacteriaceae]	0	0	0	1	0	0	0	0	2.7	0	0	0	0	15.2	0
WP_000699145.1	MULTISPECIES: erythronate-4-phosphate dehydrogenase [Enterobacteriaceae]	0	0	0	1	0	0	0	0	1.9	0	0	0	0	17.9	0
WP_001350505.1	MULTISPECIES: dihydroxyacetone kinase subunit DhaR [Enterobacteriaceae]	0	0	1	0	0	0	0	2	0	0	0	0	17.9	0	0
WP_001226601.1	MULTISPECIES: dTDP-glucose 4,6-dehydratase [Enterobacteriaceae]	0	0	1	1	0	0	0	7	3.7	0	0	0	20.4	19.2	0
WP_000784827.1	MULTISPECIES: cytochrome c peroxidase [Enterobacteriaceae]	0	0	1	1	0	0	0	5.2	2.6	0	0	0	16.5	16.3	0
WP_000460803.1	MULTISPECIES: cytochrome bd-II ubiquinol oxidase subunit 2 [Enterobacteriaceae]	0	0	0	1	0	0	0	0	2.1	0	0	0	0	19.3	0
WP_000263577.1	MULTISPECIES: cytochrome bd-II ubiquinol oxidase subunit 1 [Enterobacteriaceae]	0	0	0	1	0	0	0	0	4.1	0	0	0	0	32.2	0
WP_001214290.1	MULTISPECIES: cytochrome C [Enterobacteriaceae]	0	0	1	1	0	0	0	2.5	5.5	0	0	0	16	16	0
WP_000125016.1	MULTISPECIES: cytidylate kinase [Enterobacteriaceae]	0	0	0	1	0	0	0	0	3.1	0	0	0	0	15.4	0
WP_000553555.1	MULTISPECIES: cytidine deaminase [Enterobacteriaceae]	0	0	1	0	0	0	0	5.4	0	0	0	0	50.4	0	0
WP_000098896.1	MULTISPECIES: cyclopropane-fatty-acyl-phospholipid synthase [Enterobacteriaceae]	0	0	1	1	0	0	0	5.8	5.8	0	0	0	18.4	23.2	0
WP_001310610.1	MULTISPECIES: cyclic-di-GMP phosphodiesterase [Enterobacteriaceae]	0	0	1	0	0	0	0	3.1	0	0	0	0	16.3	0	0
WP_000420621.1	MULTISPECIES: curved DNA-binding protein [Enterobacteriaceae]	0	0	0	1	0	0	0	0	7.2	0	0	0	0	31.3	0
WP_000009350.1	MULTISPECIES: coupling protein TraD [Escherichia]	0	0	1	0	0	0	0	2.9	0	0	0	0	21.6	0	0
WP_000836768.1	MULTISPECIES: cold-shock protein [Enterobacteriaceae]	0	0	1	0	0	0	0	24.7	0	0	0	0	21.4	0	0
WP_000087756.1	MULTISPECIES: cold-shock protein CspF [Enterobacteriaceae]	0	0	0	1	0	0	0	0	10	0	0	0	0	15.4	0
WP_001226928.1	MULTISPECIES: class B acid phosphatase [Enterobacteriaceae]	0	0	1	0	0	0	0	11.8	0	0	0	0	23.8	0	0
WP_000050323.1	MULTISPECIES: citrate carrier [Enterobacteriaceae]	0	0	0	1	0	0	0	0	2.1	0	0	0	0	24.7	0
WP_000204337.1	MULTISPECIES: chemotaxis protein methyltransferase [Enterobacteriaceae]	0	0	1	0	0	0	0	4.9	0	0	0	0	24.9	0	0
WP_000203545.1	MULTISPECIES: chemotaxis protein [Enterobacteriaceae]	0	0	1	0	0	0	0	6.6	0	0	0	0	15.2	0	0
WP_000678201.1	MULTISPECIES: chaperone protein HtpG [Enterobacteriaceae]	0	0	0	1	0	0	0	0	2.7	0	0	0	0	20	0
WP_001196613.1	MULTISPECIES: chaperone protein HscA [Enterobacteriaceae]	0	0	1	1	0	0	0	3.7	1.8	0	0	0	19.7	33.7	0
WP_000059388.1	MULTISPECIES: cell division protein FtsP [Enterobacteriaceae]	0	0	0	1	0	0	0	0	1.7	0	0	0	0	38.5	0
WP_000573948.1	MULTISPECIES: cation transporter [Escherichia]	0	0	1	0	0	0	0	1.7	0	0	0	0	16.8	0	0
WP_000208520.1	MULTISPECIES: branched-chain-amino-acid aminotransferase [Enterobacteriaceae]	0	0	1	0	0	0	0	4.9	0	0	0	0	17	0	0
WP_000763511.1	MULTISPECIES: bifunctional protein TrpGD [Enterobacteriaceae]	0	0	0	1	0	0	0	0	4	0	0	0	0	15	0
WP_001313828.1	MULTISPECIES: bestrophin family inner membrane protein [Enterobacteriaceae]	0	0	0	1	0	0	0	0	3.3	0	0	0	0	16.6	0
WP_000534271.1	MULTISPECIES: autotransporter adhesin-related protein [Enterobacteriaceae]	0	0	0	1	0	0	0	0	5	0	0	0	0	24.5	0
WP_000113108.1	MULTISPECIES: autoinducer 2 kinase LsrK [Enterobacteriaceae]	0	0	1	0	0	0	0	4.5	0	0	0	0	16	0	0
WP_001258678.1	MULTISPECIES: aspartate--tRNA ligase [Enterobacteriaceae]	0	0	0	1	0	0	0	0	1.7	0	0	0	0	16.3	0
WP_000922639.1	MULTISPECIES: arsenical pump membrane protein [Enterobacteriaceae]	0	0	1	0	0	0	0	4.9	0	0	0	0	16	0	0
WP_000256438.1	MULTISPECIES: arabinose-proton symporter [Enterobacteriaceae]	0	0	1	0	0	0	0	5.5	0	0	0	0	15.9	0	0
WP_001287420.1	MULTISPECIES: arabinose 5-phosphate isomerase GutQ [Enterobacteriaceae]	0	0	1	0	0	0	0	6.9	0	0	0	0	31.9	0	0
WP_000813639.1	MULTISPECIES: antitoxin CcdA [Enterobacteriaceae]	0	0	1	0	0	0	0	18.1	0	0	0	0	15.9	0	0
WP_000857277.1	MULTISPECIES: anaerobic glycerol-3-phosphate dehydrogenase subunit A [Escherichia]	0	0	0	1	0	0	0	0	3.7	0	0	0	0	37.2	0
WP_000193841.1	MULTISPECIES: aminopeptidase N [Enterobacteriaceae]	0	0	0	1	0	0	0	0	2.1	0	0	0	0	15.4	0
WP_000702898.1	MULTISPECIES: alpha-xylosidase [Enterobacteriaceae]	0	0	1	0	0	0	0	3	0	0	0	0	15.9	0	0
WP_000490402.1	MULTISPECIES: alkaline phosphatase isozyme conversion aminopeptidase [Enterobacteriaceae]	0	0	0	1	0	0	0	0	4.6	0	0	0	0	15	0
WP_000973083.1	MULTISPECIES: acyl-CoA dehydrogenase [Enterobacteriaceae]	0	0	0	1	0	0	0	0	2.2	0	0	0	0	37.8	0
WP_000593938.1	MULTISPECIES: aconitase [Enterobacteriaceae]	0	0	0	1	0	0	0	0	1.2	0	0	0	0	18.6	0
WP_001298717.1	MULTISPECIES: acid stress chaperone HdeB [Enterobacteriaceae]	0	0	1	0	0	0	0	9.3	0	0	0	0	32.2	0	0
WP_001012607.1	MULTISPECIES: acetolactate synthase [Enterobacteriaceae]	0	0	1	0	0	0	0	5.1	0	0	0	0	37.4	0	0
WP_000148503.1	MULTISPECIES: ZraR family transcriptional regulator [Enterobacteriaceae]	0	0	0	1	0	0	0	0	2.7	0	0	0	0	18.9	0
WP_000645221.1	MULTISPECIES: Zn-dependent NAD(P)-binding oxidoreductase [Enterobacteriaceae]	0	0	1	0	0	0	0	2	0	0	0	0	17.5	0	0
WP_001389238.1	MULTISPECIES: XRE family transcriptional regulator [Enterobacteriaceae]	0	0	1	0	0	0	0	8.1	0	0	0	0	21.6	0	0
WP_000595482.1	MULTISPECIES: UDP-3-O-[3-hydroxymyristoyl] N-acetylglucosamine deacetylase [Enterobacteriaceae]	0	0	1	0	0	0	0	6.6	0	0	0	0	24	0	0
WP_000225229.1	MULTISPECIES: T-protein [Enterobacteriaceae]	0	0	0	1	0	0	0	0	4.8	0	0	0	0	15.9	0
WP_000146343.1	MULTISPECIES: RNA polymerase-binding protein DksA [Enterobacteriaceae]	0	0	1	0	0	0	0	8	0	0	0	0	15	0	0
WP_000801481.1	MULTISPECIES: Pyoverdin chromophore biosynthetic protein pvcC [Enterobacteriaceae]	0	0	1	0	0	0	0	3.3	0	0	0	0	17.4	0	0
WP_000687705.1	MULTISPECIES: PanK family P-loop kinase [Enterobacteriaceae]	0	0	1	0	0	0	0	5.5	0	0	0	0	21.6	0	0
WP_000559125.1	MULTISPECIES: PAS domain-containing two-component system sensor histidine kinase [Enterobacteriaceae]	0	0	1	0	0	0	0	1.6	0	0	0	0	23.6	0	0
WP_000857405.1	MULTISPECIES: O-acetyl-ADP-ribose deacetylase [Enterobacteriaceae]	0	0	1	0	0	0	0	14.7	0	0	0	0	20	0	0
WP_000406391.1	MULTISPECIES: Na+/H+ antiporter NhaB [Enterobacteriaceae]	0	0	0	1	0	0	0	0	2.1	0	0	0	0	24.6	0
WP_000172749.1	MULTISPECIES: NADH-quinone oxidoreductase subunit I [Enterobacteriaceae]	0	0	1	0	0	0	0	6.1	0	0	0	0	17.5	0	0
WP_000617698.1	MULTISPECIES: NAD(P)-dependent dehydrogenase [Enterobacteriaceae]	0	0	1	0	0	0	0	6.4	0	0	0	0	15.5	0	0
WP_000102886.1	MULTISPECIES: N-acetylmuramoyl-L-alanine amidase [Enterobacteriaceae]	0	0	1	0	0	0	0	3.8	0	0	0	0	41.3	0	0
WP_001084399.1	MULTISPECIES: LysR family transcriptional regulator [Enterobacteriaceae]	0	0	1	0	0	0	0	3.5	0	0	0	0	36.8	0	0
WP_000724153.1	MULTISPECIES: L-fucose isomerase [Enterobacteriaceae]	0	0	1	0	0	0	0	2.7	0	0	0	0	17.8	0	0
WP_000151748.1	MULTISPECIES: L-arabinose isomerase [Enterobacteriaceae]	0	0	0	1	0	0	0	0	4.6	0	0	0	0	16.2	0
WP_000423261.1	MULTISPECIES: Hca operon transcriptional activator HcaR [Enterobacteriaceae]	0	0	0	1	0	0	0	0	3.4	0	0	0	0	20.2	0
WP_000020749.1	MULTISPECIES: GTPase Era [Enterobacteriaceae]	0	0	1	0	0	0	0	8.3	0	0	0	0	43.1	0	0
WP_000462905.1	MULTISPECIES: Fis family transcriptional regulator [Gammaproteobacteria]	0	0	0	1	0	0	0	0	23.5	0	0	0	0	16.5	0
WP_001241357.1	MULTISPECIES: Fe-S cluster assembly transcriptional regulator IscR [Enterobacteriaceae]	0	0	1	0	0	0	0	6.2	0	0	0	0	15.4	0	0
WP_000125187.1	MULTISPECIES: Fe(3+) dicitrate ABC transporter permease [Enterobacteriaceae]	0	0	0	1	0	0	0	0	5.7	0	0	0	0	15.6	0
WP_000825996.1	MULTISPECIES: DUF2756 domain-containing protein [Enterobacteriaceae]	0	0	1	0	0	0	0	14.4	0	0	0	0	16	0	0
WP_001300836.1	MULTISPECIES: DUF1161 domain-containing protein [Enterobacteriaceae]	0	0	1	0	0	0	0	21.8	0	0	0	0	16.2	0	0
WP_000480245.1	MULTISPECIES: DNAse [Enterobacteriaceae]	0	0	1	0	0	0	0	6.8	0	0	0	0	16	0	0
WP_001350563.1	MULTISPECIES: DNA-damage-inducible protein D [Enterobacteriaceae]	0	0	0	1	0	0	0	0	6.6	0	0	0	0	17.6	0
WP_001295289.1	MULTISPECIES: DNA-binding transcriptional regulator [Enterobacteriaceae]	0	0	1	0	0	0	0	8.4	0	0	0	0	22.8	0	0
WP_001235800.1	MULTISPECIES: DNA topoisomerase 3 [Enterobacteriaceae]	0	0	0	1	0	0	0	0	3.2	0	0	0	0	18.5	0
WP_000918827.1	MULTISPECIES: DNA primase [Enterobacteriaceae]	0	0	1	0	0	0	0	4.1	0	0	0	0	18.2	0	0
WP_000742143.1	MULTISPECIES: DNA adenine methylase [Enterobacteriaceae]	0	0	1	0	0	0	0	3.2	0	0	0	0	15.9	0	0
WP_001326656.1	MULTISPECIES: CDP-diacylglycerol pyrophosphatase [Enterobacteriaceae]	0	0	0	1	0	0	0	0	8	0	0	0	0	15.4	0
WP_000695892.1	MULTISPECIES: C4-dicarboxylate ABC transporter substrate-binding protein [Enterobacteriaceae]	0	0	1	0	0	0	0	3.7	0	0	0	0	18	0	0
WP_000060492.1	MULTISPECIES: AraC family transcriptional regulator [Enterobacteriaceae]	0	0	1	0	0	0	0	7.1	0	0	0	0	15.3	0	0
WP_000128847.1	MULTISPECIES: ATP-dependent helicase [Enterobacteriaceae]	0	0	1	0	0	0	0	1.4	0	0	0	0	17.4	0	0
WP_000047499.1	MULTISPECIES: ATP-dependent RNA helicase RhlB [Enterobacteriaceae]	0	0	1	0	0	0	0	3.6	0	0	0	0	21.7	0	0
WP_000116695.1	MULTISPECIES: ATP synthase I [Enterobacteriaceae]	0	0	0	1	0	0	0	0	9.5	0	0	0	0	15.3	0
WP_001238234.1	MULTISPECIES: ABC transporter substrate-binding protein [Enterobacteriaceae]	0	0	0	1	0	0	0	0	3.2	0	0	0	0	18.6	0
WP_001130308.1	MULTISPECIES: ABC transporter substrate-binding protein [Enterobacteriaceae]	0	0	0	1	0	0	0	0	7.9	0	0	0	0	45.9	0
WP_001140433.1	MULTISPECIES: 50S ribosomal protein L30 [Enterobacteriaceae]	0	0	1	0	0	0	0	15.3	0	0	0	0	57.1	0	0
WP_000192748.1	MULTISPECIES: 5-formyltetrahydrofolate cyclo-ligase [Enterobacteriaceae]	0	0	1	0	0	0	0	8.5	0	0	0	0	39.7	0	0
WP_000455227.1	MULTISPECIES: 4-hydroxybenzoate octaprenyltransferase [Enterobacteriaceae]	0	0	0	1	0	0	0	0	2.4	0	0	0	0	15	0
WP_000069229.1	MULTISPECIES: 4-aminobutyrate aminotransferase PuuE [Enterobacteriaceae]	0	0	1	0	0	0	0	1.7	0	0	0	0	55.3	0	0
WP_000130100.1	MULTISPECIES: 30S ribosomal protein S17 [Bacteria]	0	0	1	1	0	0	0	22.6	22.6	0	0	0	91.7	53.6	0
WP_000660788.1	MULTISPECIES: 3-phenylpropionate/cinnamic acid dioxygenase ferredoxin--NAD+ reductase component [Enterobacteriaceae]	0	0	1	0	0	0	0	5.2	0	0	0	0	15.8	0	0
WP_000843384.1	MULTISPECIES: 3-ketoacyl-ACP reductase [Enterobacteriaceae]	0	0	1	0	0	0	0	4.6	0	0	0	0	15.6	0	0
WP_000011603.1	MULTISPECIES: 3-deoxy-manno-octulosonate cytidylyltransferase [Enterobacteriaceae]	0	0	1	0	0	0	0	2.8	0	0	0	0	15.9	0	0
WP_000516990.1	MULTISPECIES: 3,4-dihydroxyphenylacetate 2,3-dioxygenase [Enterobacteriaceae]	0	0	0	1	0	0	0	0	4.9	0	0	0	0	15.2	0
WP_000046812.1	MULTISPECIES: 23S rRNA (uracil(1939)-C(5))-methyltransferase RlmD [Enterobacteriaceae]	0	0	0	1	0	0	0	0	4.8	0	0	0	0	64.8	0
WP_001293282.1	MULTISPECIES: 23S rRNA (guanosine-2'-O-)-methyltransferase RlmB [Enterobacteriaceae]	0	0	1	0	0	0	0	6.6	0	0	0	0	24.5	0	0
WP_000111195.1	MULTISPECIES: 2-octaprenyl-6-methoxyphenol hydroxylase [Enterobacteriaceae]	0	0	0	1	0	0	0	0	5.4	0	0	0	0	19.6	0
WP_001275859.1	MULTISPECIES: 2-methylcitrate dehydratase [Enterobacteriaceae]	0	0	0	1	0	0	0	0	2.9	0	0	0	0	15	0
WP_000160710.1	MULTISPECIES: 2-keto-4-pentenoate hydratase [Enterobacteriaceae]	0	0	1	0	0	0	0	4.8	0	0	0	0	17.3	0	0
WP_000997010.1	MULTISPECIES: 2,5-diketo-D-gluconic acid reductase B [Enterobacteriaceae]	0	0	0	1	0	0	0	0	7.1	0	0	0	0	20.8	0
WP_000776887.1	MULTISPECIES: 2,3-diketo-L-gulonate ABC transporter substrate-binding protein [Enterobacteriaceae]	0	0	1	0	0	0	0	3.4	0	0	0	0	36.5	0	0
WP_000091263.1	MULTISPECIES: 1-phosphofructokinase [Enterobacteriaceae]	0	0	1	0	0	0	0	2.9	0	0	0	0	15.4	0	0
WP_000923721.1	MULTISPECIES: 1,6-anhydro-N-acetylmuramyl-L-alanine amidase AmpD [Enterobacteriaceae]	0	0	0	1	0	0	0	0	6.6	0	0	0	0	16.3	0
WP_001072837.1	MULTISPECIES: 1,2-phenylacetyl-CoA epoxidase subunit C [Enterobacteriaceae]	0	0	1	0	0	0	0	4	0	0	0	0	22.8	0	0
WP_000376841.1	LPS 1,2-glucosyltransferase [Escherichia coli]	0	0	1	0	0	0	0	3.3	0	0	0	0	15.4	0	0
WP_000219917.1	DNA circularization protein [Escherichia coli]	0	0	1	0	0	0	0	2.5	0	0	0	0	21.2	0	0
WP_000208218.1	D-mannonate oxidoreductase [Escherichia coli]	0	0	0	1	0	0	0	0	4.1	0	0	0	0	23.1	0
